# Supplementary material for: Investigation of 91 proteins implicated in neurobiological processes identifies multiple candidate plasma biomarkers of stroke outcome
Source: Sci Rep. 2022 Nov 22;12:20080. doi: 10.1038/s41598-022-23288-5 (PMC9684578; doi:10.1038/s41598-022-23288-5)
Supplement: Supplementary file 1 — Supplementary Information. [file 41598_2022_23288_MOESM1_ESM.xlsx]

## Sheet: General information
Supplementary information
Manuscript title: Investigation of 91 proteins implicated in neurobiological processes identifies multiple candidate plasma biomarkers of stroke outcome
Cecilia Lagging, MD1,2*†, Sofia Klasson1*†, Annie Pedersen, PhD, MD1,2, Staffan Nilsson, PhD1,3 Katarina Jood, PhD, MD4,5, Tara M. Stanne, PhD1, Christina Jern, PhD, MD1,2.
†These authors contributed equally to this work.
Author affiliations
1. Institute of Biomedicine, Department of Laboratory Medicine, the Sahlgrenska Academy, University of Gothenburg, Gothenburg, Sweden
2. Region Västra Götaland, Sahlgrenska University Hospital, Department of Clinical Genetics and Genomics, Gothenburg, Sweden
3. Department of Mathematical Sciences, Division of Applied Mathematics and Statistics, Chalmers University of Technology, Gothenburg, Sweden
4. Institute of Neuroscience and Physiology, Department of Clinical Neuroscience, the Sahlgrenska Academy, University of Gothenburg, Gothenburg, Sweden
5. Region Västra Götaland, Sahlgrenska University Hospital, Department of Neurology, Gothenburg, Sweden
*Corresponding author: Cecilia Lagging, MD, Institute of Biomedicine, the Sahlgrenska Academy, University of Gothenburg, Box 440, SE-405 30 Gothenburg, Sweden. Telephone: +46 31 342 10 00. E-mail: cecilia.lagging@gu.se.

## Sheet: Table S1
Supplemental Table S1. List of investigated proteins
Protein	Full protein name	Uniprot ID	Gene	Gene localization	Tissue with highest expression (GTEx)
NMNAT1	Nicotinamide/nicotinic acid mononucleotide adenylyltransferase 1	Q9HAN9	NMNAT1	1p36	Thyroid
gal-8	Galectin-8	O00214	LGALS8	1q43	Spleen
CTSC	Dipeptidyl peptidase 1	P53634	CTSC	11q14	Lung
SMPD1	Sphingomyelin phosphodiesterase	P17405	SMPD1	11p15	Thyroid
NEP	Neprilysin	P08473	MME	3q25	Peripheral nervous
PVR	Poliovirus receptor	P15151	PVR	19q13	Lung
Beta-NGF	Beta-nerve growth factor	P01138	NGF	1p13	Ovarian
LXN	Latexin	Q9BS40	LXN	3q25	Adipose
MANF	Mesencephalic astrocyte-derived neurotrophic factor	P55145	MANF	3p21	Thyroid
LAT	Linker for activation of T-cells family member 1	O43561	LAT	16p11	Arterial
HAGH	Hydroxyacylglutathione hydrolase, mitochondrial	Q16775	HAGH	16p13	Testicular
CLEC1B	C-type lectin domain family 1 member B	Q9P126	CLEC1B	12p13	Liver
IL-5R-alpha	Interleukin-5 receptor subunit alpha	Q01344	IL5RA	3p26	Pituitary
CLM-1	CMRF35-like molecule 1	Q8TDQ1	CD300LF	17q25	Whole blood
KYNU	Kynureninase	Q16719	KYNU	2q22	Liver
GM-CSF-R-alpha	Granulocyte-macrophage colony-stimulating factor receptor subunit alpha	P15509	CSF2RA	Xp22, Yp11	Whole blood
G-CSF	Granulocyte Colony-Stimulating Factor	P09919	CSF3	17q21	Lung
MATN3	Matrilin-3	O15232	MATN3	2p24	Peripheral nervous
GDNF	Glial cell line-derived neurotrophic factor	P39905	GDNF	5p13	Large intestine
PLXNB3	Plexin-B3	Q9ULL4	PLXNB3	Xq28	Peripheral nervous
MSR1	Macrophage scavenger receptor types I and II	P21757	MSR1	8p22	Lung
PLXNB1	Plexin-B1	O43157	PLXNB1	3p21	Thyroid
EZR	Ezrin	P15311	EZR	6q25	Esophageal
NAAA	N-acylethanolamine-hydrolyzing acid amidase	Q02083	NAAA	4q21	Spleen
sFRP-3	Secreted frizzled-related protein 3	Q92765	FRZB	2q32	Arterial
RSPO1	R-spondin-1	Q2MKA7	RSPO1	1p34	Uterine
GFR-alpha-1	GDNF family receptor alpha-1	P56159	GFRA1	10q25	Fallopian tube
Alpha-2-MRAP	Alpha-2-macroglobulin receptor-associated protein	P30533	LRPAP1	4p16	Arterial
GZMA	Granzyme A	P12544	GZMA	5q11	Spleen
LAIR-2	Leukocyte-associated immunoglobulin-like receptor 2	Q6ISS4	LAIR2	19q13	Whole blood
SIGLEC1	Sialoadhesin	Q9BZZ2	SIGLEC1	20p13	Adipose
Siglec-9	Sialic acid-binding Ig-like lectin 9	Q9Y336	SIGLEC9	19q13	Whole blood
MDGA1	MAM domain-containing glycosylphosphatidylinositol anchor protein 1	Q8NFP4	MDGA1	6p21	Brain
CRTAM	Cytotoxic and regulatory T-cell molecule	O95727	CRTAM	11q24	Brain
FcRL2	Fc receptor-like protein 2	Q96LA5	FCRL2	1q23	Spleen
N2DL-2	NKG2D ligand 2	Q9BZM5	ULBP2	6q25	Esophageal
N-CDase	Neutral ceramidase	Q9NR71	ASAH2	10q11	Stomach
SCARB2	Lysosome membrane protein 2	Q14108	SCARB2	4q21	Brain
EDA2R	Tumor necrosis factor receptor superfamily member 27	Q9HAV5	EDA2R	Xq12	Arterial
TNFRSF12A	Tumor necrosis factor receptor superfamily member 12A	Q9NP84	TNFRSF12A	16p13	Arterial
IL-12B, IL-12A	Interleukin-12 subunit beta, Interleukin-12 subunit alpha	P29459, P29460	IL12A, IL12B	3q25, 5q33	Esophageal, pituitary
GCP5	Glypican-5	P78333	GPC5	13q31	Brain
TN-R	Tenascin-R	Q92752	TNR	1q25	Brain
CPA2	Carboxypeptidase A2	P48052	CPA2	7q32	Pancreatic
CADM3	Cell adhesion molecule 3	Q8N126	CADM3	1q23	Brain
DRAXIN	Draxin	Q8NBI3	DRAXIN	1p36	Brain
CD200R1	Cell surface glycoprotein CD200 receptor 1	Q8TD46	CD200R1	3q13	Spleen
CTSS	Cathepsin S	P25774	CTSS	1q21	Whole blood
CLM-6	CMRF35-like molecule 6	Q08708	CD300C	17q25	Whole blood
SCARF2	Scavenger receptor class F member 2	Q96GP6	SCARF2	22q11	Arterial
VWC2	Brorin	Q2TAL6	VWC2	7p12	Brain
WFIKKN1	WAP, Kazal, immunoglobulin, Kunitz and NTR domain-containing protein 1	Q96NZ8	WFIKKN1	16p13	Brain
NCAN	Neurocan core protein	O14594	NCAN	19p13	Brain
PDGF-R-alpha	Platelet-derived growth factor receptor alpha	P16234	PDGFRA	4q12	Ovarian
THY 1	Thy-1 membrane glycoprotein	P04216	THY1	11q23	Brain
LAYN	Layilin	Q6UX15	LAYN	11q23	Arterial
EFNA4	Ephrin-A4	P52798	EFNA4	1q21	Skin
GDF-8	Growth/differentiation factor 8	O14793	MSTN	2q32	Cervical
CLEC10A	C-type lectin domain family 10 member A	Q8IUN9	CLEC10A	17p13	Small intestine
SPOCK1	Testican-1	Q08629	SPOCK1	5q31	Brain
TMPRSS5	Transmembrane protease serine 5	Q9H3S3	TMPRSS5	11q23	Peripheral nervous
ROBO2	Roundabout homolog 2	Q9HCK4	ROBO2	3p12	Brain
CD38	ADP-ribosyl cyclase/cyclic ADP-ribose hydrolase 1	P28907	CD38	4p15	Spleen
Dkk-4	Dickkopf-related protein 4	Q9UBT3	DKK4	8p11	Brain
CNTN5	Contactin-5	O94779	CNTN5	11q22	Brain
CPM	Carboxypeptidase M	P14384	CPM	12q15	Adipose
ADAM 22	Disintegrin and metalloproteinase domain-containing protein 22	Q9P0K1	ADAM22	7q21	Brain
SKR3	Serine/threonine-protein kinase receptor R3	P37023	ACVRL1	12q13	Lung
NRP2	Neuropilin-2	O60462	NRP2	2q33	Large intestine
ADAM 23	Disintegrin and metalloproteinase domain-containing protein 23	O75077	ADAM23	2q33	Brain
BCAN	Brevican core protein	Q96GW7	BCAN	1q23	Brain
JAM-B	Junctional adhesion molecule B	P57087	JAM2	21q21	Uterine
CD200	OX-2 membrane glycoprotein	P41217	CD200	3q13	Brain
BMP-4	Bone morphogenetic protein 4	P12644	BMP4	14q22	Vaginal
RGMB	RGM domain family member B	Q6NW40	RGMB	15q15	Esophageal
FLRT2	Leucine-rich repeat transmembrane protein FLRT2	O43155	FLRT2	14q31	Peripheral nervous
UNC5C	Netrin receptor UNC5C	O95185	UNC5C	4q22	Thyroid
SMOC2	SPARC-related modular calcium-binding protein 2	Q9H3U7	SMOC2	6q27	Arterial
EPHB6	Ephrin type-B receptor 6	O15197	EPHB6	7q34	Skin
RGMA	Repulsive guidance molecule A	Q96B86	RGMA	15q26	Esophageal
CDH3	Cadherin-3	P22223	CDH3	16q22	Ovarian
TNFRSF21	Tumor necrosis factor receptor superfamily member 21	O75509	TNFRSF21	6p12	Brain
NBL1	Neuroblastoma suppressor of tumorigenicity 1	P41271	NBL1	1p36	Cervical
PRTG	Protogenin	Q2VWP7	PRTG	15q21	Thyroid
GDNFR-alpha-3	GDNF family receptor alpha-3	O60609	GFRA3	5q31	Peripheral nervous
DDR1	Epithelial discoidin domain-containing receptor 1	Q08345	DDR1	6p21	Brain
CDH6	Cadherin-6	P55285	CDH6	5p13	Kidney
NTRK3	NT-3 growth factor receptor	Q16288	NTRK3	15q25	Arterial
SCARA5	Scavenger receptor class A member 5	Q6ZMJ2	SCARA5	8p21	Urinary bladder
NTRK2	BDNF/NT-3 growth factors receptor	Q16620	NTRK2	9q21	Brain
Nr-CAM	Neuronal cell adhesion molecule	Q92823	NRCAM	7q31	Brain

## Sheet: Table S2
Supplemental Table S2. Linear regression results
Associations (β) between plasma protein levels (Normalized Protein eXpression [NPX]) and degree of neurological impairments according to the NIH stroke scale (NIHSS) at the different time-points during follow-up (all 209 cases).
Model 1: Adjusted for day of sampling + age + sex.
Model 2: Adjusted for day of sampling + age + sex + acute stroke severity.
Protein	Protein levels (acute phase) vs NIHSS (acute phase)					Protein levels (acute phase) vs NIHSS (3 months)										Protein levels (acute phase) vs NIHSS (7 years)										Protein levels (3 months) vs NIHSS (7 years)										Protein levels (7 years) vs NIHSS (7 years)
	Model 1					Model 1					Model 2					Model 1					Model 2					Model 1					Model 2					Model 1					Model 2
	Beta	CI low	CI high	p-value	FDR	Beta	CI low	CI high	p-value	FDR	Beta	CI low	CI high	p-value	FDR	Beta	CI low	CI high	p-value	FDR	Beta	CI low	CI high	p-value	FDR	Beta	CI low	CI high	p-value	FDR	Beta	CI low	CI high	p-value	FDR	Beta	CI low	CI high	p-value	FDR	Beta	CI low	CI high	p-value	FDR
NMNAT1	0.819401	-0.0751142	1.71392	0.0723729	0.137207	0.500119	0.127244	0.872994	0.00882288	0.0223023	0.272985	-0.00847603	0.554446	0.0572388	0.285766	0.547918	0.0232444	1.07259	0.0407656	0.07624	0.271519	-0.165288	0.708327	0.221728	0.480412	0.373736	-0.2484	0.995872	0.23759	0.428276	0.43502	-0.084496	0.954536	0.100269	0.285139	-0.29004	-1.02412	0.444037	0.436852	0.637783	-0.454584	-1.06376	0.154588	0.142734	0.481066
gal-8	0.0842759	-1.03645	1.205	0.88227	0.922834	0.392461	-0.0758182	0.860741	0.0999751	0.156857	0.36869	0.0223122	0.715068	0.0370797	0.245534	0.702575	0.0539349	1.35121	0.0339073	0.0670774	0.672708	0.143026	1.20239	0.0130692	0.46495	0.388149	-0.333008	1.10931	0.289817	0.462691	0.365395	-0.238179	0.968969	0.23398	0.404063	-0.135786	-1.06077	0.789201	0.772532	0.867907	-0.145593	-0.91488	0.623694	0.709406	0.842696
CTSC	0.500773	-0.667079	1.66862	0.398817	0.497155	0.389595	-0.0995383	0.878728	0.117852	0.181772	0.248992	-0.11553	0.613515	0.179521	0.425198	0.851638	0.177463	1.52581	0.0135552	0.039791	0.687195	0.133111	1.24128	0.015328	0.46495	0.856348	0.0839449	1.62875	0.0299616	0.13638	0.775754	0.129948	1.42156	0.0188058	0.213916	0.789733	0.0325678	1.5469	0.0410111	0.198966	0.583988	-0.0486417	1.21662	0.070212	0.365034
SMPD1	0.075357	-1.39023	1.54094	0.919342	0.93421	0.35944	-0.25504	0.973921	0.250098	0.339685	0.338166	-0.117308	0.793641	0.144751	0.411636	0.373987	-0.483813	1.23179	0.390966	0.523205	0.345288	-0.357808	1.04838	0.334001	0.595962	0.313467	-0.542961	1.1699	0.471293	0.621561	0.380489	-0.335925	1.0969	0.296227	0.464769	0.572587	-0.212958	1.35813	0.152198	0.328107	0.371787	-0.284251	1.02783	0.265127	0.560701
NEP	0.627997	-0.115382	1.37138	0.0973122	0.170296	0.311108	-0.000758017	0.622974	0.0505541	0.0920085	0.135527	-0.0991891	0.370242	0.25623	0.45396	0.539159	0.104677	0.973642	0.0152709	0.0421106	0.327161	-0.0341609	0.688482	0.0756988	0.480412	0.154243	-0.306299	0.614786	0.509744	0.662667	0.240481	-0.144638	0.6256	0.219644	0.404063	0.252907	-0.23462	0.740434	0.307593	0.540232	0.234069	-0.171211	0.63935	0.256129	0.554947
PVR	0.81582	-1.01828	2.64992	0.381478	0.482146	0.248774	-0.523454	1.021	0.525993	0.618883	0.0183406	-0.556892	0.593573	0.949931	0.960485	-0.0387245	-1.11474	1.03729	0.943494	0.964156	-0.317574	-1.20058	0.565433	0.479011	0.725581	-1.16875	-2.2913	-0.0462039	0.0413686	0.163676	-0.471192	-1.43118	0.488801	0.334273	0.498669	-0.828537	-2.00772	0.350643	0.167444	0.346305	-0.478343	-1.46429	0.507601	0.339888	0.606466
Beta-NGF	0.963099	-1.47622	3.40242	0.437166	0.530428	0.203355	-0.823921	1.23063	0.696694	0.763846	-0.0689693	-0.833344	0.695406	0.85896	0.912365	0.63855	-0.789886	2.06699	0.379101	0.514898	0.319605	-0.854937	1.49415	0.592142	0.780941	0.486644	-0.716926	1.69021	0.42622	0.58174	0.137093	-0.875146	1.14933	0.78969	0.845433	-0.105303	-1.3016	1.091	0.862382	0.934247	-0.307682	-1.30278	0.687414	0.542757	0.75986
LXN	-0.398479	-1.97762	1.18066	0.619321	0.687296	0.197619	-0.466494	0.861731	0.558018	0.634745	0.31059	-0.181485	0.802665	0.214717	0.442883	0.495353	-0.425803	1.41651	0.290237	0.417835	0.629793	-0.123036	1.38262	0.100584	0.480412	1.17191	-0.109348	2.45316	0.0727981	0.220821	1.04409	-0.0281904	2.11637	0.0562734	0.228434	0.107669	-1.34866	1.564	0.884242	0.94666	-0.179426	-1.39204	1.03319	0.770766	0.865922
MANF	0.277839	-0.242022	0.7977	0.293211	0.416909	0.193073	-0.0245571	0.410703	0.0817576	0.132856	0.115208	-0.0473203	0.277736	0.163724	0.425198	0.315996	0.013494	0.618497	0.0407074	0.07624	0.222276	-0.0271985	0.471751	0.0804597	0.480412	0.344748	0.0424679	0.647027	0.0256071	0.13638	0.272975	0.0189991	0.526951	0.0352901	0.228434	-0.119615	-0.488028	0.248799	0.522777	0.693107	-0.306342	-0.61248	-0.000204299	0.0498488	0.365034
LAT	0.171216	-0.338729	0.681161	0.508687	0.593468	0.191242	-0.0218421	0.404326	0.0782896	0.131178	0.143179	-0.0152345	0.301593	0.0762225	0.289304	0.328211	0.0329697	0.623452	0.0295275	0.0624885	0.270544	0.0282015	0.512887	0.0288559	0.480412	0.296054	0.00783962	0.584268	0.0441414	0.167369	0.211651	-0.0310947	0.454396	0.0871043	0.273327	-0.149287	-0.543017	0.244444	0.45556	0.637783	-0.308801	-0.63555	0.0179489	0.0638476	0.365034
HAGH	0.0726175	-0.31484	0.460075	0.712091	0.771432	0.191145	0.0302969	0.351994	0.0200952	0.042527	0.170744	0.0519818	0.289507	0.00505447	0.174361	0.326332	0.103782	0.548882	0.0042597	0.0168536	0.301256	0.119738	0.482773	0.00125624	0.114318	0.354726	0.107992	0.60146	0.00505364	0.0510979	0.316725	0.110499	0.522951	0.0027828	0.0844115	-0.0173001	-0.536571	0.501971	0.947688	0.971712	-0.0185004	-0.45042	0.413419	0.932775	0.964574
CLEC1B	0.196509	-0.519741	0.91276	0.589105	0.670107	0.187849	-0.112526	0.488224	0.218953	0.316266	0.132521	-0.0908206	0.355862	0.243372	0.45396	0.305931	-0.111739	0.723601	0.150199	0.239792	0.238815	-0.104116	0.581745	0.171212	0.480412	0.241737	-0.166842	0.650316	0.244729	0.428276	0.238293	-0.103461	0.580047	0.170685	0.353052	-0.23075	-0.726827	0.265326	0.360145	0.585236	-0.242948	-0.65506	0.169165	0.246439	0.551321
IL-5R-alpha	1.02067	0.135625	1.90571	0.0240232	0.0575293	0.186007	-0.190181	0.562194	0.330734	0.423898	-0.105022	-0.388309	0.178264	0.465603	0.616206	0.0155583	-0.510609	0.541726	0.953561	0.964156	-0.335721	-0.770175	0.098734	0.12914	0.480412	-0.330375	-0.888023	0.227274	0.244102	0.428276	-0.477383	-0.942289	-0.012477	0.0442158	0.228434	-0.133235	-0.645189	0.378719	0.608407	0.738201	-0.307409	-0.732872	0.118053	0.155792	0.506324
CLM-1	0.461545	-0.495583	1.41867	0.342811	0.452113	0.146997	-0.256012	0.550006	0.472829	0.581452	0.016666	-0.283716	0.317048	0.912988	0.944112	0.394966	-0.163304	0.953235	0.164534	0.253772	0.241804	-0.218016	0.701624	0.300992	0.57063	0.546557	-0.0193951	1.11251	0.0583039	0.189488	0.294879	-0.184762	0.77452	0.226819	0.404063	0.425608	-0.133725	0.984941	0.135081	0.323483	0.231884	-0.236592	0.70036	0.330233	0.601024
KYNU	0.400066	-0.438911	1.23904	0.348199	0.452659	0.14015	-0.213009	0.493309	0.434822	0.546156	0.0272346	-0.236021	0.29049	0.838558	0.912365	0.148605	-0.348266	0.645475	0.55601	0.657103	0.00750267	-0.401279	0.416284	0.971164	0.971164	-0.295663	-0.961204	0.369878	0.382078	0.551891	-0.308252	-0.865094	0.248589	0.276319	0.441141	-0.3654	-0.993694	0.262893	0.252847	0.468736	-0.229503	-0.753598	0.294592	0.388907	0.65538
GM-CSF-R-alpha	-0.0168815	-0.873366	0.839603	0.969036	0.969036	0.114838	-0.245092	0.474768	0.52997	0.618883	0.119609	-0.147465	0.386682	0.378226	0.564239	0.0246077	-0.47792	0.527136	0.923171	0.954643	0.0324334	-0.379647	0.444514	0.876813	0.917127	0.109684	-0.391265	0.610634	0.666387	0.79791	-0.000183299	-0.420605	0.420239	0.999315	0.999315	0.0850211	-0.394764	0.564806	0.727144	0.827126	-6.63837e-05	-0.399653	0.399521	0.999739	0.999739
G-CSF	0.607688	-0.377037	1.59241	0.225082	0.330362	0.0976538	-0.317884	0.513191	0.643576	0.72303	-0.0745921	-0.384356	0.235171	0.635412	0.781385	0.216527	-0.360516	0.79357	0.460203	0.565925	0.0130046	-0.462588	0.488597	0.957051	0.967685	-0.490051	-1.19724	0.217139	0.173336	0.350525	-0.487132	-1.0783	0.104033	0.10576	0.291641	-0.481314	-1.19036	0.227734	0.182246	0.36053	-0.524217	-1.11217	0.0637313	0.080253	0.370969
MATN3	1.25777	-0.42914	2.94468	0.143063	0.236705	0.0454895	-0.667915	0.758894	0.900067	0.920294	-0.313234	-0.844175	0.217708	0.246071	0.45396	0.0126612	-0.981982	1.0073	0.979999	0.979999	-0.412435	-1.23039	0.405517	0.321267	0.595962	-0.953166	-2.08245	0.176122	0.097606	0.246726	-0.569607	-1.52225	0.383033	0.239774	0.404063	-1.17063	-2.33993	-0.00132817	0.0497428	0.219988	-0.747434	-1.72792	0.233052	0.13437	0.470294
GDNF	0.522183	-1.28625	2.33062	0.569736	0.656278	0.0412328	-0.72009	0.802555	0.915057	0.925225	-0.106478	-0.672214	0.459257	0.710923	0.852194	-0.180669	-1.23944	0.878104	0.736852	0.788865	-0.359035	-1.22678	0.508714	0.41552	0.661586	0.130634	-1.08087	1.34213	0.831836	0.865152	-0.277342	-1.29511	0.740428	0.591621	0.713115	-0.527164	-1.58612	0.531789	0.32748	0.551864	-0.571674	-1.45105	0.307707	0.201367	0.551321
PLXNB3	-0.432234	-1.70152	0.837053	0.50268	0.593468	0.0360363	-0.498474	0.570546	0.894371	0.920294	0.158517	-0.238326	0.55536	0.431816	0.590742	0.237614	-0.507905	0.983133	0.530392	0.635074	0.381254	-0.229036	0.991545	0.219433	0.480412	0.112489	-0.660208	0.885186	0.774357	0.856282	-0.0355981	-0.683659	0.612463	0.913851	0.934387	-0.337229	-1.18558	0.511122	0.434073	0.637783	-0.430272	-1.13471	0.27417	0.229853	0.551321
MSR1	-0.310802	-1.89788	1.27628	0.699788	0.767237	0.00230141	-0.665561	0.670164	0.994585	0.994585	0.0901833	-0.405883	0.58625	0.720353	0.852194	-0.299186	-1.22644	0.628067	0.525333	0.635074	-0.195381	-0.956328	0.565567	0.613185	0.785192	-0.286951	-1.20959	0.635683	0.540384	0.67363	-0.396684	-1.16853	0.375165	0.312068	0.481325	-0.681789	-1.59573	0.232153	0.142869	0.325026	-0.528665	-1.29005	0.232723	0.172486	0.541248
PLXNB1	-0.46535	-1.46649	0.535787	0.360467	0.462007	-0.0298987	-0.451895	0.392098	0.88903	0.920294	0.102009	-0.21177	0.415788	0.522208	0.669309	0.151507	-0.434778	0.737791	0.610904	0.677954	0.309703	-0.170449	0.789855	0.204876	0.480412	0.0795703	-0.51599	0.675131	0.79247	0.856282	0.195362	-0.303399	0.694123	0.440792	0.589883	-0.10252	-0.665059	0.460019	0.719711	0.827126	0.0251336	-0.44366	0.493927	0.915913	0.964574
EZR	-1.27329	-3.15668	0.610098	0.184006	0.282428	-0.056637	-0.852368	0.739094	0.888523	0.920294	0.305816	-0.286306	0.897937	0.309694	0.494423	-0.198423	-1.30685	0.91	0.724456	0.784828	0.229019	-0.683631	1.14167	0.621251	0.785192	-1.40697	-2.66051	-0.153425	0.0280115	0.13638	-0.47009	-1.55067	0.610492	0.391997	0.557371	-2.00772	-3.16316	-0.852286	0.000741403	0.0168669	-1.18828	-2.1795	-0.197065	0.0190393	0.365034
NAAA	-0.812995	-1.99384	0.36785	0.176113	0.281164	-0.0678842	-0.566807	0.431038	0.788745	0.844422	0.163313	-0.208322	0.534947	0.387225	0.568346	-0.18906	-0.888323	0.510204	0.594519	0.677954	0.0847477	-0.49156	0.661056	0.772127	0.874487	0.15689	-0.52446	0.838241	0.65028	0.789007	0.153824	-0.416739	0.724386	0.595569	0.713115	0.0778485	-0.481166	0.636863	0.783912	0.869951	-0.23286	-0.701183	0.235463	0.328049	0.601024
sFRP-3	-0.0716413	-1.54955	1.40627	0.923944	0.93421	-0.0928681	-0.714439	0.528703	0.768591	0.83264	-0.0726297	-0.534289	0.389029	0.756707	0.860754	0.1735	-0.690834	1.03783	0.69265	0.759411	0.195925	-0.512625	0.904475	0.586165	0.780941	0.100371	-0.845972	1.04671	0.83455	0.865152	-0.12968	-0.923685	0.664325	0.74774	0.840054	-0.278069	-1.18011	0.623971	0.543981	0.697215	-0.439854	-1.18909	0.30938	0.248397	0.551321
RSPO1	0.368757	-0.365541	1.10305	0.323241	0.439028	-0.109097	-0.418365	0.200172	0.487487	0.591484	-0.214332	-0.44292	0.014257	0.0659461	0.285766	0.062931	-0.379822	0.505684	0.779549	0.816415	-0.0738013	-0.437821	0.290219	0.68973	0.82783	-0.101811	-1.13506	0.93144	0.846138	0.865152	0.24402	-0.623909	1.11195	0.579914	0.713115	-0.302978	-1.31399	0.708032	0.555248	0.698704	-0.0698455	-0.912846	0.773155	0.870389	0.951564
GFR-alpha-1	0.34603	-0.967732	1.65979	0.604073	0.67865	-0.116114	-0.66889	0.436663	0.679167	0.753709	-0.21417	-0.624095	0.195755	0.304133	0.494216	0.113483	-0.688588	0.915554	0.780529	0.816415	-0.0248905	-0.683319	0.633538	0.94065	0.967685	0.953877	-0.051301	1.95905	0.0627697	0.196967	0.53749	-0.313219	1.3882	0.214262	0.404063	-0.239411	-1.15169	0.672868	0.605403	0.738201	0.220357	-0.544283	0.984996	0.570499	0.763462
Alpha-2-MRAP	0.160268	-0.904289	1.22483	0.766876	0.821008	-0.141507	-0.588982	0.305969	0.533614	0.618883	-0.186872	-0.518595	0.144851	0.267962	0.460086	-0.168576	-0.790644	0.453492	0.593671	0.677954	-0.222717	-0.732363	0.286928	0.389851	0.645027	-0.0544209	-0.745751	0.63691	0.8768	0.886542	-0.112582	-0.691566	0.466403	0.701802	0.808405	-0.171971	-0.858798	0.514856	0.622053	0.744826	-0.132638	-0.704036	0.43876	0.647648	0.796432
GZMA	-0.754966	-2.03989	0.529955	0.247999	0.358221	-0.169806	-0.711608	0.371997	0.537272	0.618883	0.0437963	-0.360304	0.447897	0.830984	0.912365	-0.410661	-1.16218	0.340862	0.282538	0.414692	-0.158185	-0.777938	0.461568	0.615288	0.785192	0.166101	-0.754288	1.08649	0.722317	0.853647	-0.0493356	-0.821791	0.72312	0.899902	0.93206	-0.0114194	-0.88743	0.864591	0.979519	0.979519	-0.174806	-0.903836	0.554223	0.636865	0.7939
LAIR-2	-0.730498	-1.52529	0.0642939	0.0714269	0.137207	-0.198462	-0.534392	0.137468	0.245421	0.339685	0.00806525	-0.24433	0.260461	0.949819	0.960485	-0.181602	-0.649397	0.286193	0.444862	0.565925	0.0648604	-0.322359	0.45208	0.741508	0.865093	-0.0705551	-0.537695	0.396584	0.766143	0.856282	0.0573498	-0.334856	0.449556	0.773381	0.845361	-0.0886835	-0.541146	0.363779	0.699554	0.826745	0.0705623	-0.307239	0.448364	0.713051	0.842696
SIGLEC1	-0.0755841	-1.45855	1.30738	0.914285	0.93421	-0.312444	-0.892579	0.267691	0.289514	0.376368	-0.291105	-0.721294	0.139084	0.183596	0.425198	-0.307061	-1.11473	0.500609	0.45432	0.565925	-0.280636	-0.942747	0.381475	0.404252	0.656909	-0.11905	-0.894559	0.656459	0.762425	0.856282	-0.264426	-0.91379	0.384938	0.422935	0.574433	-0.323579	-1.0323	0.385142	0.36906	0.589201	-0.34798	-0.936701	0.240741	0.245194	0.551321
Siglec-9	-0.955776	-2.8515	0.939949	0.321337	0.439028	-0.314492	-1.1127	0.483719	0.438125	0.546156	-0.044664	-0.639846	0.550518	0.882508	0.923083	-0.291724	-1.40237	0.818926	0.605065	0.677954	0.0278252	-0.885789	0.941439	0.952168	0.967685	0.260652	-0.855409	1.37671	0.645637	0.789007	0.242292	-0.692368	1.17695	0.609784	0.720654	-0.374355	-1.43812	0.689409	0.488542	0.663543	-0.157105	-1.04386	0.729648	0.727193	0.848392
MDGA1	-0.918924	-1.82073	-0.0171152	0.0458474	0.0948207	-0.331374	-0.711739	0.0489899	0.0873586	0.139467	-0.0731876	-0.360448	0.214073	0.615934	0.778473	-0.250816	-0.782533	0.280901	0.353399	0.487262	0.0580667	-0.383202	0.499335	0.79552	0.874487	-0.0874046	-0.667082	0.492272	0.766526	0.856282	-0.0305785	-0.516332	0.455175	0.901333	0.93206	0.0119745	-0.526963	0.550912	0.965099	0.975822	0.1187	-0.32982	0.56722	0.602354	0.773899
CRTAM	-0.711238	-1.82415	0.401678	0.209069	0.31189	-0.341337	-0.808929	0.126256	0.151584	0.226134	-0.141496	-0.491411	0.208418	0.426164	0.590742	-0.62093	-1.26859	0.0267263	0.0601334	0.107297	-0.384307	-0.919598	0.150984	0.158408	0.480412	-0.215987	-0.910411	0.478436	0.540361	0.67363	-0.335209	-0.916037	0.245619	0.256464	0.416754	-0.307963	-0.90299	0.287064	0.308704	0.540232	-0.220033	-0.715634	0.275568	0.382379	0.65538
FcRL2	-0.987694	-2.45604	0.480652	0.186216	0.282428	-0.362211	-0.98053	0.256108	0.249413	0.339685	-0.0838771	-0.546525	0.37877	0.721087	0.852194	-0.535069	-1.39594	0.325805	0.221778	0.336363	-0.206857	-0.917948	0.504234	0.566848	0.780941	-0.469947	-1.27281	0.332915	0.249784	0.428874	-0.527889	-1.19863	0.142858	0.12226	0.301983	-0.285622	-1.02449	0.453246	0.446815	0.637783	-0.364187	-0.977776	0.249402	0.243243	0.551321
N2DL-2	-1.17831	-2.40881	0.0521943	0.0604395	0.119565	-0.39763	-0.91689	0.12163	0.13262	0.201141	-0.0658614	-0.457057	0.325335	0.740241	0.860754	-0.513247	-1.23551	0.209019	0.162686	0.253772	-0.119466	-0.719732	0.480799	0.695129	0.82783	-0.296442	-1.05532	0.46244	0.442042	0.591556	-0.0977058	-0.735524	0.540112	0.762907	0.845361	-0.639714	-1.37711	0.0976811	0.0886939	0.26036	-0.184875	-0.809553	0.439802	0.560163	0.762604
N-CDase	-0.486466	-1.45258	0.479645	0.321954	0.439028	-0.409325	-0.812708	-0.00594236	0.0467504	0.0868221	-0.273218	-0.574137	0.0277015	0.0749057	0.289304	-0.326014	-0.891521	0.239492	0.256975	0.383357	-0.164725	-0.63052	0.30107	0.486378	0.725581	-0.182464	-0.755325	0.390396	0.530669	0.67363	-0.197009	-0.676507	0.28249	0.418789	0.574433	0.0182263	-0.558287	0.594739	0.950356	0.971712	-0.131922	-0.612112	0.348268	0.588611	0.773899
SCARB2	-1.49235	-3.21314	0.228445	0.0887952	0.16121	-0.417512	-1.14432	0.309295	0.258675	0.346169	0.00420065	-0.541294	0.549696	0.9879	0.9879	-0.433629	-1.44568	0.578423	0.399173	0.526446	0.0669015	-0.77048	0.904283	0.874971	0.917127	0.175097	-0.902004	1.2522	0.74888	0.856282	0.403072	-0.49883	1.30497	0.379222	0.547766	-0.453672	-1.24153	0.334182	0.257547	0.468736	-0.0636192	-0.726	0.598762	0.84998	0.943271
EDA2R	-0.615269	-2.08722	0.856683	0.410783	0.505152	-0.428751	-1.0461	0.188596	0.172381	0.253011	-0.255777	-0.715839	0.204284	0.274257	0.462174	-0.357084	-1.21914	0.504974	0.415003	0.539504	-0.14792	-0.856959	0.56112	0.681223	0.82783	0.962349	0.0942708	1.83043	0.0299737	0.13638	0.578443	-0.157577	1.31446	0.122784	0.301983	-0.0499718	-0.825231	0.725287	0.89899	0.951257	0.190616	-0.455625	0.836856	0.561478	0.762604
TNFRSF12A	-0.24983	-2.12599	1.62633	0.793146	0.839259	-0.435729	-1.22274	0.351281	0.27626	0.364343	-0.365267	-0.949416	0.218882	0.219008	0.442883	-0.528529	-1.62315	0.566091	0.342179	0.47905	-0.444136	-1.34181	0.453541	0.330415	0.595962	-0.408201	-1.34319	0.526786	0.390324	0.554992	-0.111448	-0.898411	0.675516	0.780333	0.845361	-0.267651	-1.09753	0.562233	0.525542	0.693107	-0.0319549	-0.724644	0.660734	0.927612	0.964574
IL-12B, IL-12A	-1.05107	-1.99417	-0.107973	0.0291218	0.0662521	-0.437854	-0.834667	-0.041042	0.0307388	0.0608094	-0.144284	-0.44538	0.156813	0.345831	0.5334	-0.647196	-1.19826	-0.0961298	0.0215796	0.0503523	-0.302199	-0.763677	0.159278	0.198078	0.480412	-0.380661	-0.991809	0.230487	0.220807	0.410071	-0.446413	-0.9566	0.0637732	0.0859965	0.273327	-0.38261	-0.937438	0.172217	0.175427	0.354752	-0.307472	-0.769365	0.15442	0.190811	0.542619
GCP5	-1.1984	-2.33727	-0.0595233	0.0392701	0.0831066	-0.469854	-0.949604	0.00989562	0.0548691	0.0979037	-0.134082	-0.49708	0.228917	0.467233	0.616206	-0.74437	-1.4105	-0.0782344	0.028703	0.0621898	-0.350171	-0.906776	0.206434	0.216209	0.480412	-0.568326	-1.23896	0.102307	0.0962701	0.246726	-0.395664	-0.959781	0.168453	0.168183	0.353052	-0.335141	-0.991932	0.32165	0.315553	0.541798	-0.239859	-0.786877	0.307158	0.388277	0.65538
TN-R	-0.624374	-1.88056	0.631807	0.328214	0.439228	-0.578376	-1.10189	-0.054864	0.0305343	0.0608094	-0.403894	-0.79419	-0.0135986	0.042605	0.25847	-0.393896	-1.13192	0.344128	0.293862	0.417835	-0.18683	-0.794578	0.420917	0.545059	0.775005	0.101795	-0.688745	0.892334	0.799823	0.856282	-0.146915	-0.810934	0.517103	0.663092	0.773608	-0.656335	-1.43628	0.123613	0.0986126	0.28043	-0.538157	-1.18748	0.111162	0.103769	0.410565
CPA2	-1.51389	-2.45129	-0.576483	0.00168166	0.00566781	-0.62095	-1.01577	-0.226134	0.00220485	0.00743116	-0.203009	-0.509426	0.103407	0.192898	0.425198	-0.769921	-1.32363	-0.216217	0.00666356	0.0233225	-0.268468	-0.741336	0.2044	0.26424	0.517214	-0.563423	-1.25809	0.131245	0.111323	0.273795	-0.550859	-1.13132	0.0295985	0.0627567	0.228434	-0.172828	-0.757285	0.41163	0.560499	0.698704	-0.0744949	-0.561363	0.412374	0.763187	0.865922
CADM3	-2.2075	-3.47053	-0.944467	0.000692257	0.0024229	-0.660925	-1.19995	-0.121897	0.0165101	0.0366445	-0.0394239	-0.457436	0.378589	0.85265	0.912365	-0.649704	-1.4044	0.104994	0.0911433	0.150801	0.095801	-0.545622	0.737224	0.768658	0.874487	-0.492794	-1.26259	0.277005	0.208301	0.401535	-0.208868	-0.858398	0.440661	0.526731	0.675106	-0.727193	-1.4067	-0.0476896	0.0360751	0.193108	-0.287322	-0.864975	0.29033	0.327878	0.601024
DRAXIN	-1.97296	-3.24833	-0.697593	0.00259443	0.00761592	-0.701585	-1.24163	-0.161545	0.0111505	0.0267026	-0.150847	-0.56732	0.265627	0.475914	0.618688	-1.05201	-1.80683	-0.297178	0.0065409	0.0233225	-0.392266	-1.03552	0.250993	0.230584	0.487981	-0.634034	-1.45603	0.187965	0.129843	0.295393	-0.669132	-1.35527	0.0170075	0.0558978	0.228434	-0.566154	-1.2737	0.141388	0.116186	0.293692	-0.402293	-0.992774	0.188188	0.180655	0.542619
CD200R1	-1.57004	-3.02632	-0.113763	0.0347348	0.0770943	-0.738458	-1.34932	-0.1276	0.0180704	0.0391526	-0.301517	-0.764876	0.161843	0.200918	0.425198	-0.973458	-1.82533	-0.121584	0.0253243	0.0565696	-0.451998	-1.16468	0.260686	0.212523	0.480412	-0.468258	-1.35645	0.419934	0.299786	0.466772	-0.457944	-1.20112	0.28523	0.22576	0.404063	-0.276565	-1.17238	0.619252	0.543378	0.697215	-0.273943	-1.01878	0.470895	0.469161	0.699896
CTSS	-2.35274	-5.32944	0.623958	0.120682	0.207208	-0.747586	-2.00301	0.507839	0.241698	0.339685	-0.0838435	-1.02509	0.857399	0.860742	0.912365	-0.65697	-2.4068	1.09287	0.459951	0.565925	0.138958	-1.30662	1.58453	0.849845	0.917127	-0.985655	-2.74943	0.778116	0.271802	0.441679	0.0571172	-1.44142	1.55565	0.940161	0.950608	-1.62716	-3.33331	0.0789911	0.0614806	0.219988	-0.881237	-2.31615	0.553678	0.227324	0.551321
CLM-6	-1.41109	-3.45814	0.635951	0.175585	0.281164	-0.767852	-1.62627	0.0905658	0.0792832	0.131178	-0.372568	-1.01594	0.270801	0.254851	0.45396	-1.0896	-2.28512	0.105918	0.0738123	0.129172	-0.615473	-1.60468	0.37373	0.22129	0.480412	-0.959554	-2.18667	0.267558	0.124667	0.295393	-0.699571	-1.73032	0.331176	0.182302	0.368656	-1.00638	-2.05107	0.0383116	0.0589279	0.219988	-0.669448	-1.54404	0.205148	0.132788	0.470294
SCARF2	-1.7622	-3.02578	-0.498613	0.0065057	0.0174123	-0.767904	-1.2987	-0.237106	0.00479004	0.0136217	-0.280218	-0.688055	0.127619	0.176985	0.425198	-0.675182	-1.4234	0.0730397	0.0766908	0.129238	-0.0820443	-0.712109	0.54802	0.797609	0.874487	0.329501	-0.482653	1.14166	0.424647	0.58174	0.120467	-0.562102	0.803036	0.728184	0.828309	-0.0326598	-0.857327	0.792007	0.937834	0.971712	0.18106	-0.505853	0.867973	0.603811	0.773899
VWC2	-1.97183	-3.06774	-0.875913	0.000483748	0.00176084	-0.791781	-1.25407	-0.329493	0.000879475	0.00347966	-0.249426	-0.611702	0.112851	0.176102	0.425198	-0.788332	-1.43992	-0.136744	0.01798	0.0465706	-0.133125	-0.691595	0.425344	0.638816	0.796332	-0.00640379	-0.765771	0.752963	0.986749	0.986749	0.0511708	-0.584924	0.687265	0.874118	0.924939	-0.27499	-0.953803	0.403823	0.425359	0.637783	0.00876236	-0.55982	0.577344	0.975788	0.997716
WFIKKN1	-2.58371	-3.90888	-1.25853	0.000162199	0.000984007	-0.79537	-1.3623	-0.228441	0.006198	0.0165888	-0.070194	-0.514714	0.374326	0.75583	0.860754	-0.972693	-1.77154	-0.173843	0.0172667	0.0462138	-0.0905417	-0.77986	0.598776	0.795886	0.874487	-1.06506	-2.03808	-0.0920415	0.0320861	0.13904	-0.791383	-1.61047	0.0277027	0.0581878	0.228434	-0.918208	-1.76553	-0.070881	0.0338234	0.192371	-0.609793	-1.32043	0.100843	0.0921912	0.387652
NCAN	-1.66398	-3.33563	0.00767069	0.0510504	0.103235	-0.812771	-1.5136	-0.111945	0.0232501	0.0480855	-0.349226	-0.879324	0.180871	0.195407	0.425198	-1.0795	-2.06493	-0.09407	0.0319525	0.0646223	-0.512573	-1.33516	0.310019	0.220605	0.480412	-1.81748	-2.94472	-0.690232	0.0017109	0.0311383	-1.04712	-2.01926	-0.0749718	0.0349019	0.228434	-1.68377	-2.75004	-0.617505	0.00211578	0.0345653	-0.878708	-1.79549	0.0380706	0.0602034	0.365034
PDGF-R-alpha	-1.09226	-2.69154	0.507006	0.179582	0.281758	-0.864264	-1.52922	-0.19931	0.0111138	0.0267026	-0.560692	-1.05876	-0.0626244	0.0275544	0.245534	-0.928919	-1.85935	0.0015111	0.0503697	0.0916728	-0.56845	-1.33819	0.201291	0.146886	0.480412	-0.669633	-1.83685	0.497588	0.259295	0.43696	-0.94667	-1.92019	0.026848	0.056597	0.228434	-1.53848	-2.57989	-0.497079	0.00398343	0.0453115	-0.936749	-1.82092	-0.0525795	0.0379578	0.365034
THY 1	-1.9922	-4.18959	0.205183	0.0753273	0.139894	-0.870183	-1.79395	0.0535813	0.0647073	0.111101	-0.312212	-1.00835	0.383929	0.377547	0.564239	-1.52942	-2.80683	-0.252003	0.0191934	0.0465706	-0.87304	-1.93662	0.190541	0.107097	0.480412	-0.931498	-2.24095	0.377953	0.162245	0.335552	-1.10316	-2.19505	-0.0112711	0.0477037	0.228434	-1.43539	-2.56603	-0.30474	0.013099	0.108364	-1.01402	-1.96269	-0.0653416	0.0363008	0.365034
LAYN	-2.27779	-3.77666	-0.77891	0.00307553	0.00848102	-0.889642	-1.5221	-0.257183	0.00606603	0.0165888	-0.257119	-0.745122	0.230884	0.300073	0.494216	-1.40384	-2.28199	-0.525699	0.00186934	0.00945054	-0.657248	-1.40621	0.0917135	0.0850926	0.480412	-0.830553	-1.80203	0.140923	0.0933838	0.246726	-0.628805	-1.44466	0.187049	0.130136	0.306612	-1.22717	-2.05101	-0.403335	0.00369742	0.0453115	-0.676297	-1.37991	0.0273196	0.0594911	0.365034
EFNA4	-2.28803	-4.29876	-0.277306	0.0259383	0.0605227	-0.898776	-1.74596	-0.0515907	0.0377026	0.0729987	-0.258661	-0.901678	0.384357	0.428583	0.590742	-1.07013	-2.25089	0.110635	0.075429	0.129238	-0.31019	-1.29746	0.677075	0.536239	0.774568	-0.7093	-1.96095	0.542353	0.26514	0.438687	-0.496804	-1.54709	0.553486	0.35207	0.516748	-0.666791	-1.71459	0.381013	0.211009	0.400037	-0.37063	-1.24623	0.50497	0.404904	0.655707
GDF-8	-2.54606	-3.62383	-1.46829	5.80878e-06	0.00010572	-0.918697	-1.37852	-0.458874	0.000112673	0.000852056	-0.220953	-0.59294	0.151033	0.242876	0.45396	-0.902786	-1.55853	-0.247043	0.00721286	0.02431	-0.0455209	-0.622174	0.531132	0.876451	0.917127	-0.978977	-1.7283	-0.22965	0.010709	0.0812102	-0.548544	-1.18895	0.0918576	0.0927657	0.281389	-1.04594	-1.71324	-0.378646	0.00227903	0.0345653	-0.526709	-1.10136	0.047939	0.0722046	0.365034
CLEC10A	-2.65013	-4.04425	-1.25601	0.000232844	0.00121082	-0.921316	-1.51425	-0.328378	0.00248532	0.0080773	-0.184663	-0.650118	0.280793	0.434942	0.590742	-1.46807	-2.28687	-0.649263	0.000506042	0.00481369	-0.615624	-1.32671	0.0954604	0.0893373	0.480412	-1.58964	-2.44336	-0.735927	0.000309132	0.00937702	-1.03811	-1.77319	-0.303037	0.00587153	0.0940564	-1.28947	-1.99527	-0.583672	0.00039699	0.0168669	-0.816876	-1.42079	-0.212959	0.00827274	0.365034
SPOCK1	-1.30039	-2.96216	0.361376	0.124393	0.209625	-0.944596	-1.63533	-0.25386	0.00760225	0.0197659	-0.584051	-1.10304	-0.0650608	0.0276053	0.245534	-1.2687	-2.23047	-0.306921	0.00998631	0.0316426	-0.843496	-1.64151	-0.0454868	0.0384045	0.480412	-1.34652	-2.47034	-0.222705	0.0191038	0.133727	-0.855877	-1.80871	0.0969548	0.0780412	0.273144	-1.23836	-2.26916	-0.207572	0.0187873	0.14247	-0.937954	-1.79966	-0.0762453	0.0330469	0.365034
TMPRSS5	-3.00216	-4.53006	-1.47425	0.000144734	0.000984007	-0.964127	-1.61683	-0.311421	0.0039901	0.0117129	-0.124588	-0.637493	0.388316	0.632462	0.781385	-1.33818	-2.24529	-0.431064	0.00403771	0.0167014	-0.355209	-1.14118	0.430764	0.37389	0.641962	-0.763168	-1.75191	0.225569	0.129581	0.295393	-0.578642	-1.40856	0.251274	0.170706	0.353052	-0.349246	-1.2879	0.589411	0.464019	0.639784	-0.0609296	-0.844973	0.723113	0.878366	0.951564
ROBO2	-2.57007	-3.96604	-1.17411	0.000359449	0.00155761	-0.982872	-1.57344	-0.392304	0.00121718	0.00443052	-0.273634	-0.736947	0.189678	0.245557	0.45396	-0.992885	-1.82394	-0.161834	0.0194471	0.0465706	-0.139302	-0.852373	0.573769	0.700471	0.82783	-0.650538	-1.64775	0.346679	0.1998	0.395256	-0.792466	-1.62434	0.0394035	0.0617682	0.228434	-0.0840679	-0.977257	0.809121	0.852956	0.934247	-0.00444189	-0.747629	0.738746	0.990609	0.999739
CD38	-1.83829	-3.38303	-0.293558	0.0199223	0.048998	-0.983363	-1.62762	-0.339105	0.00295069	0.00925906	-0.476741	-0.968159	0.0146767	0.0571757	0.285766	-1.03648	-1.94452	-0.128433	0.0254874	0.0565696	-0.429966	-1.1919	0.331969	0.267133	0.517214	-0.802834	-1.74127	0.135602	0.0931699	0.246726	-0.530894	-1.32115	0.259362	0.18677	0.36948	-1.14805	-2.0407	-0.255407	0.0119708	0.108364	-0.798205	-1.54789	-0.0485177	0.0370255	0.365034
Dkk-4	-1.39925	-2.70626	-0.0922415	0.0360092	0.0780199	-0.997975	-1.53617	-0.45978	0.000326856	0.00148719	-0.616055	-1.02453	-0.207581	0.00330203	0.174361	-1.00375	-1.76568	-0.241813	0.0100839	0.0316426	-0.546361	-1.1841	0.0913746	0.0927039	0.480412	-0.757751	-1.60766	0.0921584	0.0802641	0.235614	-0.601783	-1.31495	0.111383	0.0976913	0.285139	-0.29125	-1.05397	0.471473	0.452366	0.637783	-0.273419	-0.907603	0.360764	0.396265	0.655638
CNTN5	-2.88065	-4.36584	-1.39545	0.000174949	0.000995025	-1.0135	-1.64508	-0.381918	0.00179719	0.00629018	-0.214193	-0.711254	0.282869	0.396485	0.5727	-1.42086	-2.30018	-0.541538	0.00167277	0.00914173	-0.480177	-1.24332	0.282968	0.216144	0.480412	-1.20788	-2.09273	-0.323026	0.00770966	0.0637799	-1.03978	-1.78096	-0.298605	0.00620152	0.0940564	-0.690242	-1.58339	0.202903	0.129114	0.317551	-0.44588	-1.19221	0.300454	0.240178	0.551321
CPM	-3.92695	-6.48781	-1.36608	0.00282332	0.00802883	-1.03904	-2.13106	0.0529856	0.0620819	0.108643	0.0737164	-0.762897	0.91033	0.862235	0.912365	-0.398566	-1.92888	1.13174	0.608107	0.677954	0.959742	-0.317269	2.23675	0.13991	0.480412	0.167282	-1.46225	1.79681	0.839788	0.865152	0.689405	-0.676627	2.05544	0.320847	0.486618	1.38272	-0.181017	2.94646	0.0827632	0.251048	1.33417	0.0368858	2.63144	0.0438901	0.365034
ADAM 22	-2.95213	-4.1712	-1.73306	3.46496e-06	8.33125e-05	-1.08272	-1.60249	-0.562947	5.82691e-05	0.000530249	-0.276964	-0.699497	0.145569	0.197653	0.425198	-1.15486	-1.89004	-0.419678	0.00223249	0.0106925	-0.180376	-0.831518	0.470767	0.585491	0.780941	-0.356713	-1.24295	0.529523	0.428314	0.58174	-0.206926	-0.950495	0.536642	0.583777	0.713115	-0.30006	-1.07123	0.471112	0.443852	0.637783	0.02943	-0.616576	0.675436	0.928511	0.964574
SKR3	-2.756	-4.79527	-0.716724	0.00832893	0.0216552	-1.09485	-1.95432	-0.235372	0.0127986	0.0298635	-0.327388	-0.98556	0.330783	0.327837	0.514364	-1.25481	-2.45812	-0.0515069	0.0410523	0.07624	-0.333302	-1.34722	0.680612	0.51757	0.759659	-0.669434	-1.99267	0.653803	0.319681	0.48485	-0.34161	-1.45384	0.77062	0.545427	0.689359	-0.942634	-2.09744	0.212177	0.109069	0.291921	-0.406194	-1.3778	0.565417	0.410718	0.655707
NRP2	-1.86605	-4.02827	0.296176	0.0903485	0.16121	-1.11512	-2.01794	-0.212295	0.0157442	0.0358181	-0.596392	-1.27664	0.0838521	0.0853819	0.31079	-1.50251	-2.75835	-0.246665	0.0192792	0.0465706	-0.889834	-1.93407	0.154407	0.0944517	0.480412	-1.23359	-2.47965	0.0124615	0.0523132	0.182932	-1.09944	-2.14211	-0.0567734	0.0388687	0.228434	-1.12734	-2.21106	-0.0436282	0.0415423	0.198966	-0.774973	-1.68236	0.132418	0.0937181	0.387652
ADAM 23	-2.85282	-3.88282	-1.82282	1.39115e-07	1.26595e-05	-1.11871	-1.5562	-0.681228	1.02764e-06	9.35152e-05	-0.359305	-0.725682	0.00707135	0.0545443	0.285766	-1.18305	-1.8072	-0.558892	0.000242632	0.00448568	-0.259849	-0.826251	0.306552	0.36672	0.64176	-0.894126	-1.67814	-0.110109	0.0256135	0.13638	-0.402212	-1.07351	0.269086	0.238811	0.404063	-0.714975	-1.4692	0.0392523	0.0630478	0.219988	-0.138217	-0.782436	0.506002	0.672706	0.816217
BCAN	-2.85865	-4.19277	-1.52452	3.62615e-05	0.000366645	-1.12099	-1.68546	-0.556508	0.000123495	0.000852056	-0.341263	-0.792782	0.110256	0.137696	0.404204	-1.41902	-2.21326	-0.624768	0.000528977	0.00481369	-0.485289	-1.18327	0.212692	0.171897	0.480412	-1.79859	-2.68171	-0.915483	8.36917e-05	0.00761595	-1.38305	-2.13307	-0.633024	0.000352227	0.0320527	-1.47253	-2.31721	-0.627847	0.000713115	0.0168669	-1.03456	-1.74928	-0.319833	0.00476635	0.365034
JAM-B	-3.09893	-4.73245	-1.46541	0.000239503	0.00121082	-1.16736	-1.85926	-0.475473	0.00104467	0.00396104	-0.312202	-0.856531	0.232126	0.259406	0.45396	-1.25614	-2.22833	-0.283943	0.0115926	0.0351641	-0.230644	-1.06807	0.606785	0.58765	0.780941	-0.505804	-1.55759	0.545986	0.34413	0.505094	-0.330359	-1.21286	0.552145	0.46127	0.608342	-0.719089	-1.67497	0.236791	0.139546	0.325026	-0.13346	-0.942082	0.675162	0.745184	0.858376
CD200	-2.83983	-4.41395	-1.2657	0.000467614	0.00176084	-1.18874	-1.85111	-0.526373	0.000499549	0.00216471	-0.410818	-0.930585	0.108948	0.120676	0.373825	-1.4466	-2.37435	-0.518848	0.0024024	0.0109309	-0.522183	-1.32188	0.277513	0.19936	0.480412	-1.00593	-2.00103	-0.0108353	0.0475803	0.173192	-0.73317	-1.57067	0.104331	0.0858452	0.273327	-0.619722	-1.58553	0.346089	0.207254	0.400037	-0.327227	-1.13478	0.480322	0.425229	0.655862
BMP-4	-3.16255	-4.68447	-1.64064	6.06312e-05	0.000501586	-1.20359	-1.84865	-0.558527	0.000300699	0.00144019	-0.336059	-0.849329	0.177212	0.19816	0.425198	-1.5678	-2.47275	-0.662844	0.000769408	0.0063651	-0.533208	-1.32529	0.258876	0.18587	0.480412	-1.47272	-2.53638	-0.409055	0.00689389	0.0627344	-0.951743	-1.85658	-0.0469073	0.0393491	0.228434	-1.28811	-2.42255	-0.153669	0.0262551	0.170658	-0.845732	-1.79832	0.106853	0.0815315	0.370969
RGMB	-3.23821	-4.7005	-1.77593	2.02221e-05	0.000230027	-1.21734	-1.83834	-0.596349	0.000149798	0.000852056	-0.331242	-0.82952	0.167037	0.191402	0.425198	-1.33753	-2.21247	-0.46259	0.00290863	0.0126041	-0.275089	-1.04199	0.491812	0.48017	0.725581	-1.06556	-2.06817	-0.0629522	0.0373663	0.154561	-0.672091	-1.52011	0.175928	0.119675	0.301983	-1.07152	-1.99352	-0.149525	0.0229628	0.160739	-0.406607	-1.19436	0.381143	0.310003	0.600218
FLRT2	-2.77349	-4.50805	-1.03893	0.00186487	0.00585184	-1.28751	-2.0132	-0.56182	0.000576564	0.00238488	-0.528927	-1.09297	0.0351199	0.0659159	0.285766	-1.27438	-2.29915	-0.249618	0.0150564	0.0421106	-0.356307	-1.22894	0.516326	0.42167	0.661586	-0.57943	-1.685	0.526143	0.302632	0.466772	-0.340233	-1.26888	0.588411	0.470849	0.612104	-0.954533	-2.01305	0.103987	0.076896	0.241294	-0.315411	-1.2119	0.581074	0.488638	0.717194
UNC5C	-2.54072	-3.90357	-1.17787	0.000304165	0.00138395	-1.28923	-1.85364	-0.724826	1.1311e-05	0.000205861	-0.60998	-1.05648	-0.163477	0.00766421	0.174361	-1.31628	-2.11941	-0.513155	0.00143909	0.00914173	-0.492028	-1.18687	0.202813	0.164152	0.480412	-1.02638	-1.93448	-0.118281	0.0269446	0.13638	-0.818439	-1.58119	-0.0556889	0.035594	0.228434	-0.876955	-1.67964	-0.0742748	0.0324059	0.192371	-0.516778	-1.19255	0.15899	0.133146	0.470294
SMOC2	-2.91037	-4.20486	-1.61588	1.52872e-05	0.000230027	-1.30785	-1.84859	-0.767102	3.55805e-06	0.000107927	-0.533259	-0.971148	-0.0953699	0.0172506	0.208004	-1.41768	-2.18648	-0.648888	0.000352165	0.00448568	-0.484291	-1.16315	0.19457	0.161051	0.480412	-0.830041	-1.79712	0.137042	0.0921144	0.246726	-0.481885	-1.29834	0.334566	0.245864	0.406793	-0.805131	-1.66936	0.0591008	0.0676886	0.219988	-0.251623	-0.985047	0.481801	0.499502	0.721504
EPHB6	-2.58616	-4.23027	-0.942051	0.00220164	0.00667832	-1.34188	-2.02475	-0.659003	0.000144561	0.000852056	-0.640577	-1.17146	-0.109691	0.0182861	0.208004	-1.56889	-2.52816	-0.609616	0.00147193	0.00914173	-0.735193	-1.55485	0.0844688	0.0784678	0.480412	-0.798039	-1.88421	0.288127	0.148956	0.315233	-0.595898	-1.50762	0.315821	0.19894	0.385183	-0.788222	-1.75345	0.17701	0.10892	0.291921	-0.444687	-1.25353	0.364159	0.27963	0.565474
RGMA	-2.47465	-4.01509	-0.934211	0.00177693	0.00577503	-1.34858	-1.98545	-0.711705	4.43659e-05	0.000448589	-0.681965	-1.17833	-0.185604	0.00732993	0.174361	-1.29781	-2.2028	-0.392821	0.00516442	0.0195818	-0.490113	-1.26276	0.282529	0.21244	0.480412	-1.48674	-2.50317	-0.470303	0.0043527	0.0495119	-0.871521	-1.74261	-0.000432681	0.0498874	0.228434	-1.46891	-2.47672	-0.461091	0.00448814	0.0453801	-0.962854	-1.81452	-0.111192	0.0269024	0.365034
CDH3	-2.86906	-4.34026	-1.39786	0.000161671	0.000984007	-1.35781	-1.97057	-0.745049	1.999e-05	0.00025987	-0.587635	-1.07439	-0.100879	0.0182265	0.208004	-1.59498	-2.45799	-0.731966	0.000341899	0.00448568	-0.67876	-1.43027	0.0727526	0.0764275	0.480412	-1.00149	-2.02154	0.0185657	0.0542765	0.182932	-0.612118	-1.47433	0.250091	0.163078	0.353052	-0.715989	-1.607	0.175017	0.114651	0.293692	-0.305314	-1.05481	0.444179	0.42278	0.655862
TNFRSF21	-3.10709	-4.82432	-1.38985	0.000450473	0.00176084	-1.44071	-2.15811	-0.723309	0.000104152	0.000852056	-0.598652	-1.16315	-0.0341508	0.0377745	0.245534	-1.63138	-2.64299	-0.619772	0.0017078	0.00914173	-0.620285	-1.49324	0.252667	0.162708	0.480412	-0.902131	-2.09301	0.288748	0.13681	0.296421	-0.766388	-1.76405	0.231279	0.131405	0.306612	-1.01349	-2.09899	0.0720096	0.0670921	0.219988	-0.608849	-1.51933	0.301635	0.188808	0.542619
NBL1	-1.13464	-4.497	2.22772	0.506547	0.593468	-1.46393	-2.8651	-0.0627605	0.040672	0.0771074	-1.14588	-2.18646	-0.105294	0.0310768	0.245534	-1.59702	-3.55255	0.358503	0.108887	0.176941	-1.21703	-2.82383	0.389775	0.136859	0.480412	-0.264684	-2.27082	1.74145	0.795003	0.856282	-0.68869	-2.36888	0.991499	0.419893	0.574433	-1.18997	-2.83389	0.453951	0.15504	0.328107	-1.35284	-2.71458	0.0088948	0.0515009	0.365034
PRTG	-3.5543	-5.51592	-1.59267	0.000442383	0.00176084	-1.57694	-2.39914	-0.754743	0.000205409	0.00103846	-0.609259	-1.25567	0.0371505	0.0645571	0.285766	-1.87754	-3.03386	-0.721213	0.00158961	0.00914173	-0.718745	-1.71696	0.279475	0.157208	0.480412	-0.982152	-2.27518	0.310872	0.13576	0.296421	-1.04342	-2.12273	0.0358923	0.0580419	0.228434	-0.550289	-1.7182	0.617624	0.353973	0.585236	-0.383177	-1.35586	0.589509	0.438202	0.664607
GDNFR-alpha-3	-4.18606	-5.76544	-2.60668	4.33116e-07	1.97068e-05	-1.5926	-2.26518	-0.920018	5.53657e-06	0.000125957	-0.465837	-1.02289	0.0912152	0.100714	0.32732	-1.8681	-2.81971	-0.916489	0.000146848	0.00448568	-0.515962	-1.37622	0.344293	0.238317	0.492883	-2.01266	-3.21464	-0.810683	0.00113755	0.0258794	-1.4924	-2.51146	-0.47334	0.00430724	0.0940564	-1.1066	-2.24531	0.0321175	0.056756	0.219988	-0.509405	-1.47085	0.452041	0.297397	0.588329
DDR1	-3.34159	-5.93225	-0.750928	0.0117318	0.0296554	-1.63362	-2.7172	-0.550042	0.0033127	0.0100485	-0.711781	-1.54143	0.117864	0.0922477	0.322867	-1.66631	-3.18744	-0.145174	0.0319561	0.0646223	-0.562329	-1.8421	0.717447	0.387266	0.645027	-0.820566	-2.49768	0.856546	0.335812	0.500965	-1.12442	-2.52503	0.276203	0.11499	0.301983	-0.279036	-1.77777	1.2197	0.713924	0.827126	-0.311928	-1.55824	0.93438	0.622188	0.786377
CDH6	-3.64101	-5.27898	-2.00303	1.88721e-05	0.000230027	-1.66775	-2.3506	-0.984897	2.88648e-06	0.000107927	-0.700396	-1.25271	-0.148086	0.0132028	0.208004	-1.95787	-2.92282	-0.992929	8.88935e-05	0.00448568	-0.804378	-1.65823	0.049472	0.064688	0.480412	-1.78997	-2.98249	-0.59746	0.00344982	0.0448477	-1.25226	-2.26455	-0.239975	0.0155867	0.202627	-1.06793	-2.14605	0.0101932	0.0521848	0.219988	-0.568993	-1.47686	0.338876	0.217969	0.551321
NTRK3	-4.04392	-6.06532	-2.02251	0.000110452	0.000837595	-1.66927	-2.52081	-0.817735	0.000149812	0.000852056	-0.567679	-1.24373	0.108376	0.0993303	0.32732	-2.03078	-3.22459	-0.836981	0.000951977	0.00721916	-0.724805	-1.76463	0.315019	0.170813	0.480412	-2.05599	-3.37137	-0.740597	0.00234507	0.035567	-1.22987	-2.35949	-0.100251	0.0330061	0.228434	-0.94345	-2.23299	0.346092	0.150686	0.328107	-0.602871	-1.68009	0.474347	0.271108	0.560701
SCARA5	-4.55734	-6.699	-2.41567	4.08195e-05	0.000371457	-1.99109	-2.88887	-1.09332	1.9677e-05	0.00025987	-0.76538	-1.48551	-0.0452503	0.0373584	0.245534	-2.31392	-3.5796	-1.04824	0.000394345	0.00448568	-0.851691	-1.96286	0.259477	0.132251	0.480412	-0.949554	-2.44433	0.545225	0.211799	0.401535	-0.938394	-2.1884	0.311616	0.140357	0.319312	-2.33705	-3.66869	-1.0054	0.000657799	0.0168669	-1.2576	-2.40923	-0.105982	0.0324859	0.365034
NTRK2	-5.27893	-7.46453	-3.09333	3.66209e-06	8.33125e-05	-2.02433	-2.95248	-1.09618	2.65965e-05	0.000302535	-0.593238	-1.34901	0.162529	0.123239	0.373825	-2.38975	-3.69615	-1.08335	0.000391391	0.00448568	-0.687201	-1.85013	0.475726	0.245295	0.496041	-1.91166	-3.61204	-0.21129	0.0277546	0.13638	-1.64125	-3.06562	-0.216885	0.0241422	0.228434	-0.655116	-2.2738	0.963566	0.425795	0.637783	-0.441427	-1.78927	0.906422	0.519155	0.738173
Nr-CAM	-5.04295	-7.71196	-2.37393	0.000253295	0.00121315	-2.1724	-3.29324	-1.05157	0.000176756	0.000946164	-0.799441	-1.68418	0.085297	0.0763	0.289304	-2.88781	-4.45187	-1.32374	0.000346359	0.00448568	-1.27168	-2.63018	0.0868238	0.0663876	0.480412	-3.23679	-4.96561	-1.50796	0.000287094	0.00937702	-2.49196	-3.95678	-1.02713	0.00095136	0.0432869	-1.58731	-3.27714	0.102518	0.0654629	0.219988	-1.30922	-2.71614	0.0976885	0.0679951	0.365034

## Sheet: Table S3
Supplemental Table S3. Sensitivity analysis: Linear regression results
Associations (β) between plasma protein levels (Normalized Protein eXpression [NPX]) and degree of neurological impairments according to the NIH stroke scale (NIHSS) at the different time-points during follow-up in 180 cases without recurrent stroke during follow-up and/or neurological comorbidities.
Model 1: Adjusted for day of sampling + age + sex.
Model 2: Adjusted for day of sampling + age + sex + acute stroke severity.
Protein	Protein levels (acute phase) vs NIHSS (acute phase)					Protein levels (acute phase) vs NIHSS (3 months)										Protein levels (acute phase) vs NIHSS (7 years)										Protein levels (3 months) vs NIHSS (7 years)										Protein levels (7 years) vs NIHSS (7 years)
	Model 1					Model 1					Model 2					Model 1					Model 2					Model 1					Model 2					Model 1					Model 2
	Beta	CI low	CI high	p-value	FDR	Beta	CI low	CI high	p-value	FDR	Beta	CI low	CI high	p-value	FDR	Beta	CI low	CI high	p-value	FDR	Beta	CI low	CI high	p-value	FDR	Beta	CI low	CI high	p-value	FDR	Beta	CI low	CI high	p-value	FDR	Beta	CI low	CI high	p-value	FDR	Beta	CI low	CI high	p-value	FDR
NMNAT1	1.09513	0.146205	2.04406	0.0239603	0.0620708	0.602394	0.21291	0.991877	0.0026282	0.00980676	0.305973	0.00788583	0.604061	0.0443034	0.226744	0.783991	0.290184	1.2778	0.00203133	0.0194908	0.44921	0.0399958	0.858424	0.0316313	0.548756	0.231253	-0.369771	0.832277	0.448599	0.708989	0.294239	-0.200551	0.789029	0.242079	0.489537	-0.145682	-0.878624	0.587259	0.695309	0.859357	-0.359914	-0.960187	0.24036	0.238249	0.7067
gal-8	0.22719	-0.963244	1.41762	0.70685	0.77498	0.478146	-0.0110682	0.96736	0.0553524	0.114479	0.415127	0.0529403	0.777313	0.0249289	0.226744	0.758725	0.144442	1.37301	0.0157905	0.051319	0.686907	0.19492	1.17889	0.00648958	0.262696	0.398433	-0.296177	1.09304	0.25911	0.593756	0.445086	-0.126148	1.01632	0.125887	0.447676	0.137546	-0.781893	1.05698	0.768141	0.896165	0.104426	-0.649222	0.858074	0.784798	0.903673
CTSC	0.53187	-0.736955	1.80069	0.409141	0.527805	0.485149	-0.0376548	1.00795	0.0687267	0.124419	0.338159	-0.0515402	0.727859	0.0885465	0.251708	0.871011	0.217141	1.52488	0.00933371	0.0403539	0.708747	0.181996	1.2355	0.0086603	0.262696	0.750052	-0.00740977	1.50751	0.052258	0.300219	0.689247	0.0660337	1.31246	0.0303935	0.307312	0.921503	0.177507	1.6655	0.0155006	0.282111	0.714737	0.102241	1.32723	0.0224566	0.485375
SMPD1	0.459248	-1.18774	2.10623	0.582753	0.682155	0.657354	-0.0198998	1.33461	0.0570418	0.115351	0.530207	0.0275181	1.0329	0.0388331	0.226744	0.651778	-0.209856	1.51341	0.13723	0.254855	0.50502	-0.189052	1.19909	0.152739	0.548756	0.223867	-0.624441	1.07218	0.603097	0.766906	0.305643	-0.393352	1.00464	0.389266	0.636657	0.813325	0.0510829	1.57557	0.0366433	0.407665	0.561169	-0.0682747	1.19061	0.0802277	0.486715
NEP	0.775545	-0.0362861	1.58738	0.0610303	0.13229	0.358039	0.0217703	0.694307	0.0370423	0.0822158	0.144687	-0.110063	0.399436	0.263803	0.42868	0.5066	0.079292	0.933908	0.0204283	0.0599668	0.262668	-0.0880641	0.613401	0.141154	0.548756	0.129663	-0.323187	0.582514	0.572685	0.766906	0.192637	-0.180367	0.565641	0.309427	0.552114	0.131584	-0.346435	0.609603	0.587611	0.808577	0.0703242	-0.321879	0.462527	0.72383	0.866691
PVR	1.84532	-0.211922	3.90256	0.0784101	0.162166	0.435605	-0.423908	1.29512	0.318531	0.408258	-0.0805038	-0.726764	0.565756	0.806056	0.866549	0.322106	-0.767305	1.41152	0.560224	0.662083	-0.264465	-1.1489	0.619975	0.555782	0.743041	-1.1303	-2.27434	0.0137485	0.0527858	0.300219	-0.626163	-1.58227	0.329942	0.197833	0.474567	-0.612448	-1.79548	0.570588	0.3083	0.684275	-0.537359	-1.50668	0.431965	0.275382	0.7067
Beta-NGF	1.47844	-1.28702	4.24391	0.292785	0.411436	0.350115	-0.800711	1.50094	0.548949	0.632334	-0.0626279	-0.921384	0.796129	0.885701	0.915895	0.524919	-0.93019	1.98003	0.477372	0.574476	0.0659631	-1.11002	1.24194	0.911961	0.945272	0.418931	-0.744331	1.58219	0.478125	0.717166	-0.0231381	-0.98899	0.942713	0.962338	0.962338	0.154417	-1.02829	1.33712	0.796944	0.906524	-0.278934	-1.25197	0.694101	0.572246	0.839909
LXN	-0.329878	-1.99161	1.33185	0.695653	0.77498	0.218109	-0.471418	0.907635	0.533205	0.630151	0.31039	-0.200622	0.821403	0.232187	0.398661	0.542947	-0.324472	1.41037	0.218311	0.324133	0.646566	-0.0477353	1.34087	0.0677625	0.548756	0.71472	-0.528755	1.9582	0.258143	0.593756	0.670504	-0.354081	1.69509	0.198171	0.474567	0.0414709	-1.37506	1.458	0.953987	0.980169	-0.38593	-1.54907	0.777206	0.51339	0.831117
MANF	0.33641	-0.23697	0.90979	0.248424	0.383163	0.224998	-0.0115935	0.46159	0.0621929	0.123034	0.132202	-0.0449682	0.309373	0.142604	0.328749	0.321489	0.0225805	0.620397	0.0351894	0.0856266	0.216272	-0.0261096	0.458653	0.079971	0.548756	0.231226	-0.0619759	0.524428	0.121392	0.474699	0.213975	-0.0274517	0.455401	0.081999	0.392732	-0.0952194	-0.455414	0.264976	0.602493	0.808577	-0.271593	-0.56654	0.0233539	0.0708712	0.486715
LAT	0.218854	-0.33741	0.775118	0.438458	0.542208	0.213059	-0.0160802	0.442198	0.0681821	0.124419	0.152556	-0.018122	0.323235	0.0794567	0.250954	0.316174	0.027659	0.604689	0.0319177	0.082986	0.247902	0.0152444	0.480559	0.036907	0.548756	0.180005	-0.102694	0.462704	0.210512	0.57044	0.148438	-0.0848491	0.381724	0.210824	0.477891	-0.188917	-0.572521	0.194686	0.332386	0.703421	-0.315608	-0.628413	-0.0028034	0.0480041	0.485375
HAGH	0.0267037	-0.38781	0.441217	0.89896	0.931098	0.199611	0.0301417	0.36908	0.0212457	0.0508779	0.192181	0.0676293	0.316733	0.00269004	0.0815978	0.266415	0.0523464	0.480484	0.0150256	0.0506419	0.257385	0.086558	0.428211	0.00336572	0.262696	0.215642	-0.028021	0.459305	0.0824442	0.369918	0.205871	0.00549372	0.406248	0.0441071	0.336803	-0.0224707	-0.520388	0.475447	0.929125	0.980169	-0.0191059	-0.427208	0.388996	0.926481	0.970927
CLEC1B	0.303696	-0.472379	1.07977	0.440916	0.542208	0.204209	-0.117128	0.525546	0.211398	0.287122	0.119925	-0.119673	0.359522	0.324534	0.483402	0.304559	-0.101172	0.710291	0.14025	0.255255	0.208941	-0.118594	0.536476	0.209651	0.548756	0.0517999	-0.343643	0.447242	0.796278	0.894584	0.10741	-0.218662	0.433483	0.516407	0.681059	-0.2843	-0.765416	0.196817	0.245085	0.672437	-0.279072	-0.672719	0.114574	0.16351	0.657348
IL-5R-alpha	1.32865	0.358901	2.2984	0.00753301	0.022113	0.260862	-0.14844	0.670164	0.210087	0.287122	-0.114391	-0.425913	0.197131	0.469533	0.610393	0.107556	-0.413748	0.62886	0.684314	0.759421	-0.322255	-0.747875	0.103364	0.136864	0.548756	-0.294542	-0.842409	0.253324	0.290086	0.593756	-0.504665	-0.953856	-0.0554734	0.0278938	0.307312	-0.199536	-0.695058	0.295987	0.427823	0.758177	-0.409615	-0.814206	-0.00502504	0.0472523	0.485375
CLM-1	0.428857	-0.599858	1.45757	0.411708	0.527805	0.150939	-0.276453	0.578331	0.486675	0.590499	0.0314546	-0.287165	0.350074	0.845721	0.884605	0.306066	-0.232315	0.844447	0.263353	0.364792	0.173361	-0.261381	0.608102	0.432264	0.705669	0.407982	-0.140213	0.956178	0.143655	0.48417	0.186472	-0.270346	0.643291	0.421489	0.650094	0.348212	-0.183067	0.879491	0.19751	0.665682	0.168799	-0.269722	0.607321	0.44842	0.794303
KYNU	0.522394	-0.398437	1.44323	0.264358	0.399394	0.277939	-0.103518	0.659395	0.152189	0.223374	0.133213	-0.152271	0.418697	0.358294	0.501611	0.324898	-0.164079	0.813874	0.191416	0.31105	0.154656	-0.241531	0.550842	0.442013	0.705669	-0.205198	-0.867074	0.456678	0.541372	0.766906	-0.202354	-0.748053	0.343345	0.465179	0.672405	-0.467121	-1.07675	0.142509	0.132263	0.589123	-0.279751	-0.782575	0.223074	0.273666	0.7067
GM-CSF-R-alpha	-0.0328178	-0.996463	0.930827	0.946482	0.955155	0.12218	-0.277535	0.521895	0.547064	0.632334	0.131336	-0.165327	0.428	0.383396	0.528621	0.0901259	-0.417292	0.597544	0.726309	0.796315	0.102657	-0.305377	0.510691	0.620072	0.772966	0.18308	-0.315078	0.681237	0.469169	0.717166	0.0690473	-0.343129	0.481223	0.741289	0.843217	0.106266	-0.362709	0.575241	0.65526	0.851838	0.0108313	-0.374309	0.395971	0.955796	0.970927
G-CSF	0.584345	-0.462578	1.63127	0.272114	0.399394	0.147194	-0.288495	0.582882	0.50575	0.605569	-0.0158924	-0.341192	0.309408	0.923285	0.944033	0.388973	-0.158512	0.936459	0.162594	0.284539	0.20816	-0.23523	0.65155	0.355358	0.671183	-0.303671	-0.980111	0.372768	0.376781	0.660336	-0.288744	-0.846295	0.268807	0.30809	0.552114	-0.375496	-1.06176	0.310773	0.281663	0.672437	-0.434898	-0.995603	0.125807	0.127613	0.612568
MATN3	1.54857	-0.262986	3.36012	0.0933545	0.185747	0.15562	-0.602466	0.913705	0.68583	0.761105	-0.280876	-0.847523	0.285771	0.329226	0.483402	0.542832	-0.414482	1.50015	0.264574	0.364792	0.0604071	-0.718814	0.839629	0.878552	0.945272	-0.612597	-1.71088	0.485685	0.272437	0.593756	-0.303724	-1.21426	0.606811	0.511129	0.681059	-0.874902	-1.99737	0.247568	0.125767	0.589123	-0.58482	-1.50902	0.339381	0.213354	0.6934
GDNF	0.635535	-1.31092	2.58199	0.52011	0.631067	0.107511	-0.701534	0.916557	0.793398	0.829877	-0.0699088	-0.67183	0.532012	0.818936	0.866549	-0.0624473	-1.08501	0.960117	0.904188	0.923225	-0.264104	-1.08675	0.558547	0.527091	0.743041	0.484159	-0.712653	1.68097	0.425667	0.704286	0.0338809	-0.960111	1.02787	0.946433	0.956949	-0.551368	-1.55588	0.453146	0.280146	0.672437	-0.664257	-1.48464	0.156129	0.111833	0.608464
PLXNB3	-0.230055	-1.58559	1.12548	0.738031	0.799534	0.0971326	-0.465722	0.659987	0.733789	0.794939	0.161401	-0.256395	0.579197	0.446763	0.590232	0.329374	-0.383205	1.04195	0.362827	0.458573	0.399069	-0.172516	0.970653	0.16994	0.548756	0.0324779	-0.702173	0.767129	0.930563	0.951475	-0.0618805	-0.668163	0.544403	0.840565	0.899899	-0.570947	-1.40998	0.268088	0.180994	0.647004	-0.621248	-1.30624	0.0637476	0.0751872	0.486715
MSR1	0.121876	-1.5847	1.82845	0.88806	0.931098	0.167752	-0.54046	0.875964	0.640695	0.719793	0.133776	-0.39244	0.659993	0.616429	0.758041	0.11437	-0.779946	1.00869	0.801	0.837828	0.0761196	-0.643369	0.795608	0.834814	0.915278	0.040235	-0.85471	0.93518	0.929389	0.951475	-0.195432	-0.934864	0.543999	0.602534	0.731075	-0.36505	-1.2448	0.514703	0.413909	0.758177	-0.348142	-1.06871	0.372423	0.341589	0.74011
PLXNB1	-0.253912	-1.43984	0.932016	0.673098	0.77498	0.0391289	-0.453526	0.531784	0.875604	0.895281	0.11006	-0.255847	0.475967	0.553464	0.699517	0.177809	-0.443568	0.799186	0.572906	0.66839	0.257814	-0.241233	0.756861	0.30926	0.639605	0.0558795	-0.561812	0.673571	0.858485	0.921617	0.0976845	-0.411744	0.607113	0.705514	0.8191	-0.174096	-0.811544	0.463352	0.590535	0.808577	-0.150313	-0.672751	0.372124	0.570839	0.839909
EZR	-0.854356	-2.92984	1.22113	0.417604	0.527805	0.149545	-0.713627	1.01272	0.732782	0.794939	0.389322	-0.250809	1.02945	0.231584	0.398661	0.175301	-0.917409	1.26801	0.751869	0.804942	0.441631	-0.43673	1.31999	0.322344	0.651852	-1.47179	-2.7265	-0.217073	0.0217767	0.180153	-0.608442	-1.67381	0.456931	0.261173	0.50105	-1.70605	-2.86622	-0.545882	0.00418446	0.126929	-1.02998	-2.00316	-0.0567966	0.0381752	0.485375
NAAA	-0.906635	-2.24456	0.431294	0.182797	0.308048	0.0214237	-0.537015	0.579862	0.939725	0.950166	0.277154	-0.137851	0.69216	0.189173	0.371548	-0.018678	-0.7306	0.693244	0.958757	0.958757	0.268452	-0.305749	0.842652	0.357356	0.671183	0.246241	-0.441589	0.934072	0.480738	0.717166	0.259365	-0.30748	0.826211	0.367682	0.626373	0.200373	-0.32746	0.728207	0.454711	0.758177	-0.0875902	-0.525086	0.349905	0.693199	0.853953
sFRP-3	-0.050364	-1.81563	1.71491	0.955155	0.955155	-0.0923241	-0.825192	0.640544	0.803915	0.831322	-0.078279	-0.622813	0.466255	0.77693	0.862203	0.624057	-0.297372	1.54549	0.183027	0.303379	0.637916	-0.100867	1.3767	0.0901116	0.548756	0.496695	-0.499605	1.493	0.326465	0.632091	0.226707	-0.598865	1.05228	0.588475	0.723665	-0.254353	-1.20462	0.695915	0.597962	0.808577	-0.353644	-1.1316	0.424309	0.370824	0.773839
RSPO1	0.796142	-0.0304163	1.6227	0.0589451	0.13229	-0.046452	-0.393202	0.300298	0.791763	0.829877	-0.274172	-0.531258	-0.0170855	0.0367429	0.226744	0.292027	-0.161181	0.745235	0.205121	0.318222	0.0179833	-0.352657	0.388624	0.923807	0.945272	0.082028	-0.913417	1.07747	0.870979	0.921617	0.34913	-0.472407	1.17067	0.402703	0.642911	-0.179383	-1.15552	0.796758	0.717261	0.870277	-0.0702465	-0.870883	0.73039	0.862712	0.934604
GFR-alpha-1	1.04505	-0.396421	2.48651	0.154233	0.286075	-0.00411943	-0.606234	0.597995	0.989241	0.989241	-0.299123	-0.746913	0.148667	0.189063	0.371548	0.390318	-0.408904	1.18954	0.336387	0.431144	0.0163767	-0.632845	0.665598	0.960343	0.971014	1.00018	0.0197063	1.98065	0.0456188	0.296522	0.52267	-0.298832	1.34417	0.21086	0.477891	-0.282093	-1.19716	0.632969	0.543674	0.808577	0.0341129	-0.719719	0.787945	0.92893	0.970927
Alpha-2-MRAP	0.608711	-0.617637	1.83506	0.328578	0.453039	-0.0682981	-0.578839	0.442242	0.792048	0.829877	-0.239404	-0.618173	0.139365	0.21386	0.397168	0.0405871	-0.603948	0.685123	0.90122	0.923225	-0.150563	-0.670018	0.368892	0.567954	0.743041	0.102936	-0.60234	0.808211	0.773621	0.879994	-0.0356457	-0.618312	0.54702	0.90402	0.924335	-0.13631	-0.830512	0.557892	0.698818	0.859357	-0.212058	-0.780619	0.356503	0.462616	0.794303
GZMA	-0.906452	-2.27206	0.45916	0.191873	0.313544	-0.248238	-0.816888	0.320412	0.39006	0.492992	0.0046175	-0.420955	0.43019	0.982937	0.982937	-0.387426	-1.10438	0.329527	0.287613	0.390638	-0.105143	-0.686487	0.4762	0.721507	0.85269	0.235382	-0.637291	1.10806	0.595126	0.766906	0.054071	-0.667417	0.775559	0.882565	0.924335	0.0159576	-0.803849	0.835764	0.969397	0.980169	-0.0693688	-0.741465	0.602728	0.838808	0.934604
LAIR-2	-0.805946	-1.66753	0.0556334	0.0665518	0.140842	-0.267255	-0.626299	0.0917889	0.143588	0.214206	-0.0433233	-0.314374	0.227728	0.752757	0.84569	-0.310416	-0.764073	0.143242	0.178579	0.303379	-0.059668	-0.43009	0.310754	0.750885	0.856495	-0.203025	-0.659516	0.253466	0.381224	0.660336	-0.0711121	-0.449468	0.307244	0.711087	0.8191	-0.208163	-0.638146	0.221821	0.340639	0.704502	-0.0469306	-0.401908	0.308047	0.794437	0.903673
SIGLEC1	0.290084	-1.2238	1.80397	0.705725	0.77498	-0.237693	-0.865544	0.390158	0.455912	0.560648	-0.318864	-0.783847	0.14612	0.177633	0.371548	-0.209474	-1.0029	0.583948	0.60293	0.686251	-0.299406	-0.936801	0.33799	0.355093	0.671183	0.0121564	-0.73547	0.759783	0.974433	0.974433	-0.205183	-0.82292	0.412554	0.51292	0.681059	-0.198898	-0.879273	0.481478	0.564688	0.808577	-0.323516	-0.880202	0.23317	0.252935	0.7067
Siglec-9	-0.57808	-2.66202	1.50586	0.584704	0.682155	-0.246888	-1.11216	0.618382	0.574021	0.652948	-0.0858114	-0.729782	0.558159	0.792834	0.866549	-0.168927	-1.26226	0.924411	0.760741	0.80497	0.0102932	-0.870207	0.890793	0.981616	0.981616	0.248832	-0.850671	1.34834	0.655637	0.806256	0.130139	-0.777494	1.03777	0.77749	0.862824	-0.328992	-1.3708	0.71282	0.533912	0.808577	-0.250431	-1.10461	0.603749	0.563549	0.839909
MDGA1	-0.716004	-1.72027	0.288264	0.161142	0.286075	-0.237512	-0.655388	0.180364	0.263459	0.347461	-0.0382566	-0.351647	0.275134	0.809865	0.866549	-0.270034	-0.798312	0.258244	0.314391	0.408709	-0.0476439	-0.476255	0.380967	0.826573	0.915278	-0.10109	-0.674773	0.472593	0.728394	0.860829	-0.159987	-0.632922	0.312948	0.505179	0.681059	0.0109696	-0.512641	0.53458	0.967064	0.980169	0.0158068	-0.413351	0.444964	0.942128	0.970927
CRTAM	-0.82871	-2.02619	0.368766	0.173715	0.298266	-0.379467	-0.876109	0.117175	0.133345	0.209213	-0.149959	-0.522767	0.22285	0.428285	0.581701	-0.618132	-1.24246	0.0061966	0.0522915	0.113298	-0.362343	-0.869986	0.145301	0.160654	0.548756	-0.141134	-0.81274	0.530471	0.6788	0.823611	-0.240732	-0.794224	0.31276	0.391789	0.636657	-0.287122	-0.85338	0.279136	0.31832	0.689693	-0.208482	-0.673186	0.256222	0.377103	0.773839
FcRL2	-0.908962	-2.56292	0.744992	0.279531	0.403767	-0.351788	-1.03887	0.335294	0.313607	0.407689	-0.0989549	-0.612556	0.414647	0.704174	0.834043	-0.515626	-1.38416	0.352911	0.24287	0.345526	-0.234701	-0.937659	0.468257	0.510725	0.743041	-0.424749	-1.21518	0.365685	0.290314	0.593756	-0.51761	-1.16736	0.132139	0.11768	0.446202	-0.289338	-1.02175	0.443079	0.436616	0.758177	-0.407807	-1.00655	0.190937	0.18059	0.657348
N2DL-2	-1.00602	-2.52532	0.513288	0.19295	0.313544	-0.366845	-0.998427	0.264736	0.253177	0.33881	-0.0871296	-0.560392	0.386133	0.716739	0.834043	-0.210919	-1.01063	0.588791	0.603297	0.686251	0.104801	-0.542039	0.75164	0.749483	0.856495	0.0781915	-0.765366	0.921749	0.855039	0.921617	0.147265	-0.548433	0.842963	0.676578	0.810114	-0.24368	-1.0287	0.541344	0.540893	0.808577	0.0861927	-0.561653	0.734038	0.793164	0.903673
N-CDase	-0.504523	-1.57721	0.568165	0.354503	0.481489	-0.461623	-0.902687	-0.0205599	0.0403416	0.0874067	-0.322529	-0.651559	0.00650024	0.0546478	0.246129	-0.333928	-0.896573	0.228717	0.243007	0.345526	-0.178241	-0.632987	0.276506	0.440153	0.705669	-0.149555	-0.72168	0.422571	0.606528	0.766906	-0.17493	-0.646515	0.296655	0.465028	0.672405	0.00161555	-0.561645	0.564876	0.99549	0.99549	-0.174116	-0.636544	0.288312	0.45837	0.794303
SCARB2	-1.61516	-3.64024	0.409908	0.117249	0.222284	-0.555505	-1.39829	0.287278	0.19498	0.272973	-0.106559	-0.740222	0.527105	0.740331	0.842127	-0.662985	-1.72803	0.402056	0.220838	0.324133	-0.162145	-1.02851	0.704221	0.712245	0.85269	0.0763437	-1.03387	1.18656	0.892189	0.933209	0.281869	-0.634067	1.1978	0.544342	0.687988	-0.336138	-1.12201	0.449733	0.399704	0.758177	-0.0606548	-0.708735	0.587425	0.853654	0.934604
EDA2R	-0.331392	-1.99807	1.33528	0.695188	0.77498	-0.513975	-1.20198	0.17403	0.142151	0.214206	-0.421929	-0.932646	0.0887868	0.104776	0.272417	-0.205591	-1.08063	0.669448	0.643387	0.722817	-0.0995133	-0.804027	0.605	0.780706	0.877089	0.964496	0.0984425	1.83055	0.0292703	0.209399	0.527778	-0.198924	1.25448	0.153506	0.474567	0.104407	-0.659182	0.867996	0.787575	0.906524	0.22251	-0.403082	0.848103	0.483592	0.814942
TNFRSF12A	0.0874219	-1.91712	2.09197	0.931498	0.952431	-0.318869	-1.14984	0.512104	0.449819	0.560648	-0.343266	-0.959584	0.273052	0.273125	0.436042	-0.554276	-1.60158	0.493026	0.29763	0.398299	-0.581133	-1.4217	0.259434	0.174127	0.548756	-0.492862	-1.45403	0.468309	0.312882	0.618963	-0.318482	-1.11316	0.476193	0.429972	0.652124	-0.25886	-1.06392	0.546206	0.526499	0.808577	-0.137437	-0.798238	0.523363	0.681925	0.853953
IL-12B, IL-12A	-1.07012	-2.19043	0.0501848	0.0610569	0.13229	-0.612019	-1.07285	-0.151191	0.00954217	0.0248096	-0.320081	-0.669581	0.0294198	0.0723974	0.250954	-0.734579	-1.31799	-0.151165	0.0139039	0.0495361	-0.409296	-0.887954	0.0693621	0.0932491	0.548756	-0.179281	-0.781956	0.423394	0.557846	0.766906	-0.312642	-0.808863	0.183578	0.215313	0.477891	-0.297766	-0.846249	0.250717	0.285419	0.672437	-0.26062	-0.710017	0.188778	0.253924	0.7067
GCP5	-0.918145	-2.21058	0.374289	0.162644	0.286075	-0.460267	-0.995512	0.0749778	0.091436	0.151285	-0.206544	-0.608681	0.195593	0.312077	0.483402	-0.448019	-1.12773	0.231692	0.194972	0.311271	-0.163874	-0.715921	0.388173	0.558653	0.743041	-0.431316	-1.11261	0.249981	0.213131	0.57044	-0.329482	-0.89226	0.233297	0.249426	0.49343	-0.110926	-0.751974	0.530122	0.733113	0.875114	-0.117448	-0.642744	0.407848	0.659533	0.853953
TN-R	0.109912	-1.30692	1.52674	0.878476	0.931098	-0.460609	-1.04484	0.12362	0.121495	0.197429	-0.491331	-0.922163	-0.0604997	0.0256526	0.226744	-0.128104	-0.87504	0.618833	0.735363	0.796643	-0.166411	-0.766982	0.43416	0.585101	0.743041	0.326745	-0.444194	1.09768	0.403981	0.680783	-0.0668911	-0.709903	0.576121	0.837542	0.899899	-0.209151	-0.979036	0.560734	0.592506	0.808577	-0.31327	-0.943433	0.316893	0.327847	0.733191
CPA2	-1.5202	-2.54013	-0.500261	0.00371212	0.0145006	-0.604801	-1.02919	-0.180415	0.00548145	0.0171024	-0.189971	-0.519336	0.139394	0.256483	0.424363	-0.776095	-1.31381	-0.238378	0.00492578	0.0263674	-0.310239	-0.761828	0.141349	0.176846	0.548756	-0.471138	-1.17967	0.237396	0.191089	0.57044	-0.480706	-1.06357	0.102155	0.105368	0.43584	-0.22495	-0.796657	0.346757	0.438442	0.758177	-0.180676	-0.649381	0.28803	0.447773	0.794303
CADM3	-1.96007	-3.37222	-0.547908	0.00679989	0.0213376	-0.540399	-1.13392	0.0531239	0.0740598	0.127159	0.00653774	-0.448292	0.461368	0.977397	0.982937	-0.474342	-1.22729	0.278603	0.21536	0.324133	0.143055	-0.478184	0.764294	0.649993	0.799315	-0.220392	-0.9884	0.547616	0.571829	0.766906	-0.0798323	-0.714566	0.554902	0.804219	0.881734	-0.392955	-1.0831	0.297195	0.262647	0.672437	-0.126126	-0.696436	0.444184	0.663005	0.853953
DRAXIN	-1.65242	-3.1129	-0.191954	0.0268214	0.0659661	-0.546098	-1.15576	0.0635679	0.0788244	0.132834	-0.0877226	-0.551288	0.375842	0.709203	0.834043	-0.702881	-1.48056	0.0747988	0.0761827	0.154058	-0.176118	-0.816497	0.464261	0.587901	0.743041	-0.211125	-1.0387	0.616455	0.61521	0.766906	-0.490656	-1.17245	0.19114	0.157263	0.474567	-0.0333802	-0.747207	0.680447	0.926568	0.980169	-0.117441	-0.702528	0.467647	0.69245	0.853953
CD200R1	-1.17526	-2.8329	0.482381	0.163471	0.286075	-0.764899	-1.44744	-0.0823628	0.0282825	0.0643428	-0.442126	-0.95508	0.0708284	0.0906875	0.251708	-0.810309	-1.67795	0.0573296	0.0669849	0.138537	-0.443611	-1.1494	0.262181	0.216407	0.548756	-0.305386	-1.19916	0.588386	0.500931	0.735238	-0.417542	-1.15346	0.318376	0.26429	0.50105	-0.149507	-1.03901	0.74	0.740481	0.875114	-0.21727	-0.945967	0.511428	0.55695	0.839909
CTSS	-2.723	-5.96144	0.515445	0.0987968	0.191287	-0.944741	-2.29271	0.403224	0.168327	0.243139	-0.188282	-1.20316	0.826597	0.714654	0.834043	-0.0948271	-1.80717	1.61752	0.913079	0.923225	0.772071	-0.611616	2.15576	0.272241	0.604241	-1.04689	-2.74892	0.655148	0.226374	0.588572	0.0901221	-1.34218	1.52242	0.901298	0.924335	-1.30836	-2.96946	0.352741	0.121861	0.589123	-0.54596	-1.92442	0.8325	0.435422	0.794303
CLM-6	-0.916046	-3.11885	1.28676	0.412865	0.527805	-0.708107	-1.61833	0.202112	0.126478	0.201921	-0.454406	-1.13326	0.224446	0.188159	0.371548	-0.780801	-1.93455	0.372947	0.183361	0.303379	-0.49178	-1.42364	0.44008	0.298987	0.63274	-0.774895	-1.96265	0.412862	0.199556	0.57044	-0.647244	-1.62724	0.332751	0.194081	0.474567	-0.774607	-1.78045	0.231236	0.130333	0.589123	-0.576482	-1.40293	0.249967	0.17035	0.657348
SCARF2	-2.45376	-4.23966	-0.667856	0.0073689	0.022113	-1.09009	-1.82934	-0.350842	0.00408599	0.0137713	-0.423191	-0.994329	0.147947	0.145404	0.328749	-1.0949	-2.04026	-0.14954	0.0234723	0.0667493	-0.33306	-1.12024	0.45412	0.404756	0.705669	0.394336	-0.638008	1.42668	0.451883	0.708989	-0.129309	-0.989785	0.731167	0.767097	0.861801	-0.0717213	-1.05152	0.908081	0.88529	0.980169	0.0203101	-0.783036	0.823657	0.960258	0.970927
VWC2	-1.79156	-2.99754	-0.585582	0.00382433	0.0145006	-0.80546	-1.30405	-0.306875	0.00169895	0.0073621	-0.321171	-0.708936	0.0665945	0.103899	0.272417	-0.762846	-1.40047	-0.125226	0.0193231	0.0586135	-0.212672	-0.745948	0.320604	0.432223	0.705669	0.140155	-0.60836	0.88867	0.712132	0.852684	0.116697	-0.500744	0.734139	0.709545	0.8191	-0.171875	-0.825135	0.481385	0.604211	0.808577	-0.00125216	-0.538335	0.535831	0.996334	0.996334
WFIKKN1	-2.87082	-4.3995	-1.34214	0.000283071	0.00286217	-0.885133	-1.53123	-0.239037	0.00753838	0.0214373	-0.0912485	-0.60062	0.418123	0.724059	0.834043	-0.893492	-1.72683	-0.060158	0.0357562	0.0856266	0.0363153	-0.670723	0.743354	0.919357	0.945272	-0.736392	-1.75615	0.283368	0.155858	0.506537	-0.625192	-1.46639	0.216002	0.144189	0.474567	-0.559952	-1.43002	0.310117	0.205696	0.668513	-0.383499	-1.09862	0.331622	0.291303	0.716447
NCAN	-1.06668	-2.973	0.839626	0.270918	0.399394	-0.723937	-1.51076	0.0628879	0.0710965	0.124419	-0.429481	-1.01827	0.159305	0.15173	0.328749	-0.650049	-1.66157	0.36147	0.20632	0.318222	-0.303096	-1.12245	0.516258	0.466242	0.719119	-1.50846	-2.70171	-0.315213	0.0135304	0.175896	-0.974175	-1.97264	0.0242861	0.0557727	0.338354	-1.13999	-2.23174	-0.0482382	0.0408013	0.407665	-0.620472	-1.52854	0.287601	0.179206	0.657348
PDGF-R-alpha	-0.569675	-2.40279	1.26344	0.540403	0.647061	-0.696952	-1.45166	0.0577536	0.0700682	0.124419	-0.539254	-1.10017	0.0216669	0.0594219	0.246129	-0.430368	-1.39028	0.529544	0.377389	0.470443	-0.254058	-1.02789	0.51977	0.517785	0.743041	-0.189898	-1.37514	0.995345	0.75219	0.877022	-0.661051	-1.63922	0.317114	0.18397	0.474567	-1.09701	-2.18719	-0.00682536	0.0485984	0.407665	-0.698857	-1.60056	0.202845	0.127899	0.612568
THY 1	-1.48806	-3.98847	1.01235	0.241732	0.379269	-0.712038	-1.74891	0.324835	0.177035	0.251722	-0.299414	-1.07579	0.476962	0.447538	0.590232	-0.516846	-1.83066	0.79697	0.438495	0.53923	-0.0511077	-1.1141	1.01189	0.924497	0.945272	0.118047	-1.22293	1.45903	0.862254	0.921617	-0.331737	-1.44118	0.77771	0.555805	0.692852	-0.514825	-1.67931	0.649657	0.384081	0.758177	-0.294427	-1.2511	0.662242	0.544335	0.839909
LAYN	-1.91048	-3.56423	-0.256739	0.0238196	0.0620708	-0.789085	-1.47588	-0.10229	0.0245848	0.0573646	-0.264044	-0.788282	0.260194	0.321511	0.483402	-1.14151	-2.00885	-0.27417	0.0101993	0.0403539	-0.551759	-1.2693	0.165779	0.130881	0.548756	-0.518493	-1.4805	0.443519	0.288881	0.593756	-0.483124	-1.27595	0.309701	0.230685	0.480575	-0.721999	-1.57705	0.133048	0.0973942	0.589123	-0.388901	-1.09659	0.318792	0.279573	0.7067
EFNA4	-1.88792	-4.10011	0.32428	0.0938939	0.185747	-0.84561	-1.76293	0.0717134	0.0705661	0.124419	-0.324366	-1.0165	0.367769	0.356218	0.501611	-0.881993	-2.04335	0.279362	0.135684	0.254855	-0.297808	-1.24486	0.649249	0.535589	0.743041	-0.543614	-1.7746	0.687373	0.384591	0.660336	-0.46073	-1.47615	0.554695	0.371694	0.626373	-0.454178	-1.45934	0.550981	0.373716	0.755736	-0.365428	-1.18955	0.458696	0.382668	0.773839
GDF-8	-2.3523	-3.55919	-1.14541	0.000168367	0.00218877	-0.901968	-1.40629	-0.397647	0.000533396	0.00373377	-0.267197	-0.669774	0.135379	0.191899	0.371548	-0.7068	-1.36267	-0.0509306	0.0348368	0.0856266	0.038594	-0.518752	0.59594	0.891432	0.945272	-0.923164	-1.69078	-0.155544	0.0187095	0.180153	-0.633175	-1.27286	0.0065113	0.0523512	0.338354	-0.750519	-1.45005	-0.0509882	0.0356346	0.407665	-0.38757	-0.970839	0.195699	0.191409	0.669931
CLEC10A	-2.65064	-4.20146	-1.09982	0.000917116	0.00556384	-1.10541	-1.74917	-0.461651	0.000869453	0.00494501	-0.390521	-0.897422	0.11638	0.130168	0.311717	-1.55605	-2.36319	-0.74892	0.000197101	0.00613066	-0.772444	-1.46124	-0.083648	0.0281785	0.548756	-1.49034	-2.32496	-0.655717	0.000544004	0.0495044	-1.02872	-1.73273	-0.324703	0.00442854	0.134333	-1.14422	-1.84333	-0.445108	0.00147952	0.109156	-0.766127	-1.35097	-0.181282	0.010547	0.485375
SPOCK1	-1.1416	-3.01864	0.735443	0.231595	0.369739	-0.909348	-1.6799	-0.138796	0.0210017	0.0508779	-0.595937	-1.17295	-0.0189285	0.0430215	0.226744	-0.953069	-1.93148	0.0253423	0.0561658	0.118862	-0.60293	-1.39655	0.190687	0.135539	0.548756	-1.26571	-2.4068	-0.124621	0.0299141	0.209399	-0.799907	-1.75231	0.152498	0.0991738	0.429753	-1.2373	-2.27018	-0.204416	0.0191681	0.290717	-0.951077	-1.80151	-0.100646	0.0286058	0.485375
TMPRSS5	-2.83677	-4.53023	-1.14331	0.00115093	0.00654589	-0.95388	-1.66475	-0.243008	0.00883648	0.0236506	-0.173108	-0.728395	0.382178	0.539119	0.690984	-1.1017	-2.00198	-0.201408	0.0167673	0.0526146	-0.22911	-0.988074	0.529854	0.552022	0.743041	-0.635339	-1.60549	0.334808	0.197856	0.57044	-0.526278	-1.32682	0.274268	0.196143	0.474567	-0.206241	-1.10904	0.696561	0.652627	0.851838	-0.0715674	-0.812436	0.669301	0.849007	0.934604
ROBO2	-2.54685	-4.14193	-0.951768	0.00191664	0.00968966	-0.942506	-1.60878	-0.276234	0.00582927	0.0171117	-0.245678	-0.765081	0.273725	0.351777	0.501611	-0.902288	-1.75129	-0.0532872	0.0373912	0.0872191	-0.113595	-0.824931	0.597741	0.752962	0.856495	-0.454531	-1.46654	0.557482	0.376559	0.660336	-0.787066	-1.61834	0.0442038	0.0633365	0.360227	-0.0530352	-0.948473	0.842402	0.907073	0.980169	-0.144435	-0.878318	0.589447	0.698146	0.853953
CD38	-1.63507	-3.30691	0.0367774	0.0551979	0.128795	-0.974519	-1.66065	-0.288385	0.00563816	0.0171024	-0.529799	-1.05073	-0.00886736	0.0462678	0.226744	-0.99766	-1.87476	-0.120563	0.0260338	0.0717902	-0.496623	-1.21634	0.223097	0.174956	0.548756	-0.719784	-1.64403	0.204461	0.126077	0.474699	-0.547346	-1.31144	0.216747	0.159174	0.474567	-0.896292	-1.78972	-0.00286402	0.0492781	0.407665	-0.748649	-1.48124	-0.0160582	0.0452382	0.485375
Dkk-4	-0.785878	-2.25924	0.687486	0.293883	0.411436	-0.922162	-1.51993	-0.32439	0.00269417	0.00980676	-0.707538	-1.15236	-0.262718	0.00199329	0.0815978	-0.684383	-1.45519	0.0864251	0.0814589	0.161147	-0.442904	-1.06691	0.181104	0.162999	0.548756	-0.451872	-1.29857	0.394828	0.293616	0.593756	-0.428136	-1.12583	0.269557	0.227444	0.480575	-0.277127	-1.0129	0.458647	0.458239	0.758177	-0.430495	-1.03191	0.170915	0.159492	0.657348
CNTN5	-3.08295	-4.81288	-1.35302	0.000557464	0.00438661	-1.12359	-1.84786	-0.399331	0.00255198	0.00980676	-0.282848	-0.853619	0.287924	0.329351	0.483402	-1.42972	-2.34635	-0.513083	0.00242256	0.0194908	-0.49178	-1.27316	0.289602	0.215794	0.548756	-1.21496	-2.11835	-0.311567	0.00868705	0.158104	-1.1257	-1.86699	-0.384398	0.0031288	0.134333	-0.489142	-1.40025	0.421964	0.29078	0.672437	-0.36971	-1.11726	0.377838	0.330339	0.733191
CPM	-4.2277	-7.14295	-1.31244	0.00472735	0.0165457	-0.933834	-2.16496	0.29729	0.136166	0.210019	0.257025	-0.684742	1.19879	0.590768	0.736437	-0.560519	-2.12286	1.00182	0.479782	0.574476	0.794518	-0.488196	2.07723	0.223121	0.548756	0.0599735	-1.60428	1.72423	0.943375	0.953857	0.500744	-0.873341	1.87483	0.4729	0.672405	1.45762	-0.0599541	2.97519	0.0596545	0.45238	1.2201	-0.0241421	2.46435	0.0545623	0.486715
ADAM 22	-2.94248	-4.30056	-1.58441	3.15e-05	0.000715792	-1.08077	-1.65121	-0.510327	0.000250963	0.00228376	-0.28793	-0.749717	0.173857	0.220089	0.398661	-1.03546	-1.76829	-0.302639	0.00588613	0.0297577	-0.126788	-0.760895	0.507318	0.693549	0.841506	-0.131544	-0.985218	0.72213	0.761371	0.877022	-0.0509775	-0.755515	0.65356	0.886592	0.924335	-0.064999	-0.816826	0.686828	0.864705	0.971458	0.162481	-0.455203	0.780164	0.604276	0.853953
SKR3	-2.59544	-4.75818	-0.43269	0.0189593	0.0522818	-1.1116	-2.0087	-0.214505	0.0154611	0.0390823	-0.400458	-1.08697	0.286057	0.25115	0.423234	-1.14718	-2.28909	-0.00526795	0.0489642	0.108677	-0.340022	-1.28309	0.60305	0.477597	0.724356	-0.623544	-1.9033	0.656208	0.33752	0.639882	-0.338489	-1.39759	0.720608	0.528954	0.68764	-0.600065	-1.72898	0.52885	0.295577	0.672437	-0.223732	-1.15487	0.707403	0.635905	0.853953
NRP2	-1.04809	-3.50613	1.40994	0.401145	0.527805	-1.00614	-2.01757	0.00528142	0.0511948	0.108343	-0.716786	-1.47055	0.0369815	0.0622084	0.246129	-0.951143	-2.23415	0.331867	0.145201	0.259084	-0.627325	-1.66365	0.409001	0.233764	0.559803	-1.05824	-2.32951	0.213034	0.102189	0.422691	-1.16996	-2.21218	-0.127751	0.0280202	0.307312	-0.933425	-2.00646	0.139607	0.0877737	0.58774	-0.838919	-1.71706	0.0392202	0.061022	0.486715
ADAM 23	-2.81908	-4.026	-1.61217	7.83e-06	0.000356205	-1.12707	-1.63048	-0.623653	1.75e-05	0.000531872	-0.383195	-0.797828	0.0314375	0.0698554	0.250954	-1.16374	-1.81121	-0.516268	0.000501861	0.0114173	-0.319118	-0.889375	0.251139	0.270853	0.604241	-0.769478	-1.57452	0.0355636	0.060891	0.307838	-0.448932	-1.12025	0.222382	0.188578	0.474567	-0.462076	-1.22482	0.300673	0.233443	0.672437	-0.121886	-0.753643	0.509871	0.703808	0.853953
BCAN	-2.62567	-4.1371	-1.11424	0.00075884	0.00493246	-1.03261	-1.66242	-0.402804	0.00145366	0.00694218	-0.320965	-0.816991	0.175062	0.203227	0.385284	-1.08708	-1.8957	-0.278458	0.0087144	0.0396505	-0.268238	-0.953901	0.417425	0.441023	0.705669	-1.16158	-2.07169	-0.251481	0.0126734	0.175896	-0.99674	-1.74711	-0.246367	0.00953123	0.175122	-0.747848	-1.61476	0.119062	0.0904216	0.58774	-0.573728	-1.28596	0.138503	0.113669	0.608464
JAM-B	-2.73123	-4.55824	-0.904222	0.00361349	0.0145006	-1.1029	-1.86258	-0.343227	0.00468241	0.0152178	-0.358536	-0.94845	0.231378	0.231902	0.398661	-1.07366	-2.04183	-0.105494	0.0299517	0.0801649	-0.23158	-1.04042	0.577262	0.572683	0.743041	-0.273271	-1.32106	0.774519	0.607347	0.766906	-0.316657	-1.18034	0.547023	0.470215	0.672405	-0.202485	-1.15849	0.753516	0.676427	0.858179	0.109736	-0.676875	0.896348	0.783368	0.903673
CD200	-2.5654	-4.38529	-0.745513	0.00599968	0.019499	-1.22435	-1.97451	-0.474191	0.00152575	0.00694218	-0.531901	-1.11328	0.0494764	0.0726835	0.250954	-1.29331	-2.24949	-0.33714	0.00832009	0.0396505	-0.5117	-1.31075	0.287348	0.207903	0.548756	-0.78053	-1.7943	0.233242	0.130412	0.474699	-0.710375	-1.54548	0.124726	0.0949522	0.429753	-0.291556	-1.25853	0.675422	0.552543	0.808577	-0.30673	-1.09876	0.485297	0.445666	0.794303
BMP-4	-3.08893	-4.81349	-1.36437	0.000523608	0.00438661	-1.24821	-1.96568	-0.530735	0.000745953	0.00452545	-0.414974	-0.982496	0.152547	0.150745	0.328749	-1.60526	-2.51635	-0.694174	0.000641422	0.0116739	-0.669242	-1.44911	0.110624	0.0920934	0.548756	-1.26896	-2.34891	-0.189014	0.0215548	0.180153	-0.896909	-1.79526	0.00144332	0.0503651	0.338354	-0.667408	-1.76477	0.429955	0.231612	0.672437	-0.449417	-1.35125	0.452422	0.326675	0.733191
RGMB	-3.14159	-4.74994	-1.53325	0.000163153	0.00218877	-1.25725	-1.92715	-0.587358	0.000285495	0.00236182	-0.414193	-0.949913	0.121528	0.128816	0.311717	-1.23962	-2.09816	-0.381083	0.0049095	0.0263674	-0.281569	-1.01735	0.454213	0.451031	0.707653	-0.756582	-1.7585	0.245336	0.137913	0.482696	-0.504059	-1.33424	0.326119	0.232366	0.480575	-0.664315	-1.5704	0.241772	0.149676	0.613598	-0.200682	-0.953945	0.552582	0.599659	0.853953
FLRT2	-2.26936	-4.24412	-0.294589	0.0245555	0.0620708	-1.24428	-2.05503	-0.433518	0.00283064	0.00990722	-0.629749	-1.25009	-0.00940713	0.0466632	0.226744	-1.09848	-2.13727	-0.059696	0.038338	0.0872191	-0.397253	-1.25416	0.459655	0.361406	0.671183	-0.531843	-1.64523	0.581541	0.347056	0.644533	-0.511441	-1.42897	0.406087	0.272739	0.506516	-0.726036	-1.80249	0.350418	0.184858	0.647004	-0.33979	-1.22903	0.549445	0.451737	0.794303
UNC5C	-2.40262	-3.88188	-0.923363	0.00160601	0.0085969	-1.23022	-1.83477	-0.625674	8.82e-05	0.00133764	-0.593799	-1.06922	-0.118381	0.0146729	0.226744	-1.15636	-1.93601	-0.376712	0.00388124	0.0235462	-0.42772	-1.08647	0.231033	0.201683	0.548756	-0.770985	-1.65048	0.108515	0.0853658	0.369918	-0.650673	-1.37629	0.0749472	0.0784986	0.392732	-0.56007	-1.33418	0.214037	0.155085	0.613598	-0.352423	-0.98999	0.285145	0.276769	0.7067
SMOC2	-3.02119	-4.46247	-1.5799	5.49e-05	0.00099987	-1.56589	-2.14739	-0.984382	3.29e-07	2.99e-05	-0.795694	-1.26984	-0.321544	0.00112891	0.0815978	-1.5546	-2.31221	-0.79699	7.75e-05	0.00613066	-0.671934	-1.33343	-0.0104336	0.0465337	0.548756	-0.575397	-1.55199	0.401198	0.246443	0.593756	-0.253774	-1.06472	0.557177	0.537576	0.687988	-0.648529	-1.50302	0.205967	0.135951	0.589123	-0.170631	-0.882668	0.541406	0.636806	0.853953
EPHB6	-2.38968	-4.21696	-0.56239	0.0106768	0.0303622	-1.23046	-1.98121	-0.479703	0.00145939	0.00694218	-0.585954	-1.16496	-0.00695148	0.0473422	0.226744	-1.26053	-2.21786	-0.303195	0.0101654	0.0403539	-0.534834	-1.3311	0.261434	0.186644	0.548756	-0.413729	-1.48714	0.65968	0.447811	0.708989	-0.361583	-1.24688	0.523717	0.421227	0.650094	-0.359495	-1.30883	0.589838	0.455818	0.758177	-0.259082	-1.03775	0.519584	0.512219	0.831117
RGMA	-2.52521	-4.20673	-0.843687	0.00346655	0.0145006	-1.31937	-2.00704	-0.63169	0.000210738	0.00228376	-0.646693	-1.18331	-0.110077	0.0184707	0.226744	-1.33795	-2.21873	-0.457169	0.00311917	0.0202746	-0.577127	-1.31746	0.163203	0.125695	0.548756	-1.62608	-2.61413	-0.638038	0.00139612	0.0635233	-1.10344	-1.93521	-0.271671	0.0096221	0.175122	-1.2742	-2.26758	-0.280819	0.0122404	0.27847	-0.935562	-1.75601	-0.115111	0.0256654	0.485375
CDH3	-2.50126	-4.16984	-0.832678	0.00352417	0.0145006	-1.27415	-1.95798	-0.590321	0.000314643	0.00238604	-0.60607	-1.13941	-0.0727248	0.0261765	0.226744	-1.3538	-2.22672	-0.480873	0.00256088	0.0194908	-0.601906	-1.33579	0.131979	0.107293	0.548756	-0.599025	-1.61661	0.418557	0.246853	0.593756	-0.420722	-1.26191	0.420463	0.324893	0.568563	-0.184952	-1.0656	0.695691	0.678999	0.858179	-0.0251052	-0.748053	0.697843	0.945432	0.970927
TNFRSF21	-2.80681	-4.72832	-0.88529	0.00444009	0.0161619	-1.3852	-2.17503	-0.59537	0.00067762	0.00440453	-0.631668	-1.24595	-0.0173824	0.0439282	0.226744	-1.54764	-2.55388	-0.541405	0.00277376	0.0194908	-0.698321	-1.54295	0.146311	0.104512	0.548756	-0.752628	-1.91975	0.414492	0.204778	0.57044	-0.769223	-1.72946	0.191017	0.115661	0.446202	-0.731294	-1.80631	0.343721	0.181133	0.647004	-0.55964	-1.44208	0.322798	0.212338	0.6934
NBL1	-0.246746	-4.13268	3.63919	0.900402	0.931098	-1.50894	-3.10642	0.0885362	0.0639606	0.123839	-1.44026	-2.61933	-0.261179	0.0169617	0.226744	-1.04663	-3.07749	0.984223	0.310438	0.408709	-0.968151	-2.60024	0.663942	0.243236	0.56755	0.183583	-1.87631	2.24348	0.860563	0.921617	-0.603215	-2.30872	1.10229	0.486017	0.680423	-0.816287	-2.72733	1.09476	0.400347	0.758177	-1.40246	-2.96265	0.157724	0.0777811	0.486715
PRTG	-3.16273	-5.39884	-0.926624	0.00583622	0.019499	-1.47068	-2.39378	-0.547571	0.00195999	0.00810724	-0.615422	-1.33075	0.0999088	0.0912789	0.251708	-1.49598	-2.67604	-0.31593	0.013276	0.0495361	-0.522759	-1.50823	0.462715	0.296507	0.63274	-0.362519	-1.66268	0.937642	0.582774	0.766906	-0.744358	-1.81505	0.326331	0.171758	0.474567	-0.0435393	-1.20927	1.1222	0.941319	0.980169	-0.185492	-1.14104	0.770052	0.702068	0.853953
GDNFR-alpha-3	-4.30374	-6.05121	-2.55628	2.62e-06	0.000238802	-1.667	-2.39908	-0.934913	1.28e-05	0.000531872	-0.531183	-1.13957	0.0772025	0.0866127	0.251708	-1.81039	-2.75111	-0.869662	0.00020211	0.00613066	-0.52013	-1.35793	0.317673	0.222064	0.548756	-1.81935	-3.00072	-0.637978	0.00273862	0.0830716	-1.44464	-2.42456	-0.464729	0.00409567	0.134333	-0.855636	-1.97697	0.265695	0.133867	0.589123	-0.483506	-1.40921	0.442203	0.304007	0.728016
DDR1	-2.95965	-5.87515	-0.0441513	0.0466675	0.111756	-1.6348	-2.83442	-0.435188	0.00785305	0.0216554	-0.828363	-1.74045	0.083721	0.0747797	0.250954	-1.32126	-2.85412	0.211602	0.0906742	0.175561	-0.406503	-1.66303	0.850026	0.523918	0.743041	-0.441576	-2.08341	1.20026	0.596181	0.766906	-0.937892	-2.29014	0.41436	0.172763	0.474567	-0.0437698	-1.48852	1.40098	0.952386	0.980169	-0.296921	-1.48146	0.88762	0.621392	0.853953
CDH6	-3.25476	-5.10088	-1.40865	0.000635999	0.00445199	-1.49958	-2.25984	-0.739321	0.000141466	0.00183906	-0.633746	-1.23609	-0.0314012	0.0393124	0.226744	-1.50015	-2.4759	-0.524399	0.00278439	0.0194908	-0.515749	-1.34614	0.314638	0.221865	0.548756	-1.14937	-2.33813	0.0393891	0.0579981	0.307838	-0.904176	-1.88714	0.0787866	0.0711638	0.380936	-0.640312	-1.70395	0.423329	0.236379	0.672437	-0.3501	-1.22607	0.525873	0.431263	0.794303
NTRK3	-4.03201	-6.30129	-1.76274	0.000578455	0.00438661	-1.78484	-2.72247	-0.847205	0.000235185	0.00228376	-0.70781	-1.45064	0.035024	0.0616895	0.246129	-1.9656	-3.16072	-0.770481	0.00140674	0.0182876	-0.75635	-1.77573	0.263031	0.144854	0.548756	-1.84726	-3.15927	-0.535258	0.00605852	0.137831	-1.18497	-2.28714	-0.0828027	0.0352593	0.32086	-0.707248	-1.98239	0.567896	0.275154	0.672437	-0.589923	-1.63521	0.455358	0.266843	0.7067
SCARA5	-4.4433	-6.79801	-2.08858	0.000265248	0.00286217	-2.06272	-3.03051	-1.09494	4.17e-05	0.000758113	-0.8903	-1.66411	-0.116487	0.0243903	0.226744	-2.15035	-3.39194	-0.908766	0.000787102	0.0119377	-0.82328	-1.88968	0.243118	0.129367	0.548756	-0.796927	-2.28105	0.687197	0.290667	0.593756	-0.945719	-2.166	0.274558	0.127907	0.447676	-2.07167	-3.39874	-0.744599	0.00239903	0.109156	-1.18499	-2.30583	-0.0641542	0.038378	0.485375
NTRK2	-5.49643	-7.96311	-3.02975	1.91e-05	0.000579929	-2.20592	-3.23397	-1.17787	3.72e-05	0.000758113	-0.749103	-1.58865	0.0904405	0.0799745	0.250954	-2.14262	-3.46773	-0.817519	0.001684	0.0191555	-0.473329	-1.62905	0.682391	0.41994	0.705669	-1.51952	-3.24328	0.204243	0.0836495	0.369918	-1.45422	-2.8717	-0.0367362	0.0444136	0.336803	-0.480369	-2.11058	1.14984	0.561589	0.808577	-0.435687	-1.77157	0.900192	0.52059	0.831117
Nr-CAM	-4.8496	-7.9915	-1.7077	0.00267978	0.0128347	-2.13329	-3.43357	-0.833015	0.00144347	0.00694218	-0.823119	-1.83752	0.191277	0.111058	0.28073	-2.08903	-3.75256	-0.425494	0.0141532	0.0495361	-0.597774	-1.99378	0.798229	0.399129	0.705669	-2.2484	-4.08292	-0.413881	0.0166001	0.180153	-1.83695	-3.35329	-0.320603	0.017877	0.271134	-1.00829	-2.71436	0.697778	0.245017	0.672437	-0.998334	-2.39408	0.397416	0.159806	0.657348

## Sheet: Table S4
Supplemental Table S4. Stratified analysis: Linear regression results
Associations (β) between plasma protein levels (Normalized Protein eXpression [NPX]) and degree of neurological impairments according to the NIH stroke scale (NIHSS) in the acute phase and at the 3-month follow-up, in cases with total or partial anterior circulation infarcts (TACI or PACI, n=67) compared to cases with posterior circulation or lacunar infarct (POCI or LACI, n=139).
Model 1: Adjusted for day of sampling + age + sex.
Model 2: Adjusted for day of sampling + age + sex + acute stroke severity.
Protein	TACI or PACI															POCI or LACI
	Protein levels (acute phase) vs NIHSS (acute phase)					Protein levels (acute phase) vs NIHSS (3 months)										Protein levels (acute phase) vs NIHSS (acute phase)					Protein levels (acute phase) vs NIHSS (3 months)
	Model 1					Model 1					Model 2					Model 1					Model 1					Model 2
	Beta	CI low	CI high	p-value	FDR	Beta	CI low	CI high	p-value	FDR	Beta	CI low	CI high	p-value	FDR	Beta	CI low	CI high	p-value	FDR	Beta	CI low	CI high	p-value	FDR	Beta	CI low	CI high	p-value	FDR
NMNAT1	3.25539	1.45992	5.05087	0.000589729	0.00298141	1.42605	0.453665	2.39843	0.00472904	0.0126571	0.00292956	-0.635344	0.641203	0.992705	0.992705	-0.306545	-1.22265	0.609563	0.509165	0.725419	0.0548671	-0.150089	0.259823	0.597301	0.997257	0.080385	-0.110919	0.271689	0.407325	0.965271
gal-8	1.29944	-0.980913	3.57978	0.258963	0.336652	0.840525	-0.349368	2.03042	0.162882	0.228035	0.278056	-0.399274	0.955387	0.414807	0.68759	-1.02439	-2.22826	0.179473	0.0946945	0.384201	-0.178195	-0.448515	0.0921254	0.194502	0.997257	-0.0958455	-0.351961	0.16027	0.460414	0.965271
CTSC	2.25844	-0.0466002	4.56349	0.0546643	0.0973209	0.957501	-0.265125	2.18013	0.12252	0.179828	-0.0320498	-0.748576	0.684476	0.929005	0.960675	-0.659788	-1.90189	0.582316	0.295279	0.552141	0.0175735	-0.261301	0.296448	0.900983	0.997257	0.0725261	-0.188556	0.333608	0.583554	0.965271
SMPD1	1.45144	-1.48634	4.38922	0.327086	0.396865	0.622508	-0.923072	2.16809	0.423728	0.500823	-0.012427	-0.885376	0.860522	0.977377	0.988237	-0.99011	-2.55807	0.577854	0.213826	0.509049	0.00419943	-0.348464	0.356863	0.981242	0.997257	0.0867756	-0.24398	0.417531	0.604616	0.965271
NEP	1.55006	0.0826506	3.01747	0.0387672	0.0766915	0.619296	-0.162417	1.40101	0.118328	0.176523	-0.0628544	-0.523129	0.397421	0.78567	0.861397	0.079098	-0.720346	0.878543	0.845125	0.937883	0.149694	-0.0271991	0.326586	0.096504	0.997257	0.14322	-0.021795	0.308235	0.0883463	0.965271
PVR	1.9033	-1.70069	5.5073	0.295124	0.367894	0.502827	-1.4011	2.40675	0.599346	0.657114	-0.335543	-1.40537	0.734279	0.53279	0.743386	-0.0159889	-2.00326	1.97128	0.987325	0.994879	-0.0258151	-0.470128	0.418498	0.90867	0.997257	-0.0244982	-0.439178	0.390181	0.907137	0.965271
Beta-NGF	0.0485101	-5.06504	5.16206	0.984927	0.984927	0.51267	-2.16728	3.19262	0.703401	0.727381	0.491459	-0.998708	1.98163	0.51197	0.743386	1.38688	-1.19237	3.96612	0.289416	0.552141	-0.157119	-0.735663	0.421424	0.592011	0.997257	-0.273699	-0.8145	0.267102	0.318563	0.965271
LXN	4.15797	0.0165795	8.29936	0.0491181	0.0931196	1.78925	-0.407179	3.98567	0.108482	0.16732	-0.0310248	-1.32226	1.26021	0.961827	0.983441	-1.52363	-2.98436	-0.0629022	0.0410469	0.339569	-0.194969	-0.525124	0.135186	0.244837	0.997257	-0.0717269	-0.386211	0.242757	0.652579	0.965271
MANF	1.16977	0.0358085	2.30372	0.0433992	0.0840283	0.699165	0.110369	1.28796	0.0207367	0.0419342	0.200694	-0.150281	0.551669	0.257246	0.61177	-0.113243	-0.639078	0.412592	0.670786	0.813887	-0.0740916	-0.191046	0.0428627	0.212354	0.997257	-0.0648537	-0.174159	0.0444513	0.24261	0.965271
LAT	1.02883	-0.0254528	2.08312	0.0556119	0.0973209	0.631178	0.0843532	1.178	0.0244003	0.0462589	0.192567	-0.13123	0.516364	0.238887	0.587534	-0.281799	-0.810453	0.246854	0.293594	0.552141	-0.0770242	-0.194978	0.0409296	0.198702	0.997257	-0.0542693	-0.165125	0.0565866	0.334587	0.965271
HAGH	1.28814	0.418406	2.15788	0.00435657	0.0127887	0.773526	0.327442	1.21961	0.000969098	0.00352752	0.240425	-0.0438181	0.524669	0.0958456	0.408238	-0.407424	-0.780316	-0.0345323	0.0324797	0.295565	-0.043643	-0.128156	0.0408699	0.308865	0.997257	-0.0104434	-0.0910127	0.070126	0.798019	0.965271
CLEC1B	1.21062	-0.356621	2.77786	0.127612	0.200219	0.768553	-0.0463053	1.58341	0.0640593	0.104096	0.248483	-0.223471	0.720437	0.296493	0.615861	-0.298412	-1.02299	0.426165	0.416709	0.653802	-0.133548	-0.294319	0.0272219	0.102723	0.997257	-0.10952	-0.260298	0.0412567	0.153108	0.965271
IL-5R-alpha	0.899408	-0.759317	2.55813	0.28252	0.357073	0.252282	-0.624043	1.12861	0.56696	0.644917	-0.143762	-0.636841	0.349316	0.561939	0.743386	0.927075	-0.0814395	1.93559	0.0712734	0.384201	-0.0445752	-0.272768	0.183618	0.699806	0.997257	-0.123991	-0.338684	0.0907022	0.255319	0.965271
CLM-1	0.285606	-1.8851	2.45631	0.793363	0.839489	0.238304	-0.899708	1.37632	0.676885	0.716239	0.113532	-0.521375	0.74844	0.721833	0.831478	0.578828	-0.375425	1.53308	0.232323	0.526634	0.0797175	-0.134372	0.293806	0.462676	0.997257	0.0323919	-0.168851	0.233635	0.750663	0.965271
KYNU	0.602513	-1.26446	2.46948	0.521137	0.585475	0.532465	-0.440998	1.50593	0.278363	0.35182	0.270812	-0.274478	0.816103	0.324493	0.615861	0.40085	-0.456792	1.25849	0.356873	0.601397	0.0645741	-0.127487	0.256636	0.507146	0.997257	0.0317623	-0.148293	0.211817	0.72766	0.965271
GM-CSF-R-alpha	-0.123647	-2.12801	1.88072	0.902232	0.922507	-0.13805	-1.18931	0.913206	0.793753	0.81159	-0.0839977	-0.669957	0.501961	0.775296	0.861397	0.0378848	-0.82082	0.89659	0.930585	0.975745	0.156377	-0.0337159	0.346469	0.106062	0.997257	0.153265	-0.0239548	0.330485	0.0894731	0.965271
G-CSF	1.71545	-0.737811	4.16871	0.167103	0.25344	0.489767	-0.811932	1.79147	0.454726	0.523799	-0.268774	-1.00601	0.468464	0.468689	0.722991	0.31936	-0.637352	1.27607	0.510185	0.725419	0.0452864	-0.168839	0.259411	0.676349	0.997257	0.019044	-0.181239	0.219327	0.851079	0.965271
MATN3	1.33299	-2.3147	4.98069	0.467741	0.53879	0.0721814	-1.85008	1.99445	0.940392	0.950841	-0.515229	-1.58315	0.552689	0.338385	0.615861	1.34284	-0.390532	3.0762	0.127802	0.401033	0.00693131	-0.384091	0.397954	0.97208	0.997257	-0.105536	-0.473283	0.262211	0.57118	0.965271
GDNF	-0.92696	-4.59892	2.745	0.615525	0.674853	-0.746997	-2.66825	1.17426	0.439888	0.513203	-0.343049	-1.41782	0.731726	0.525604	0.743386	1.56281	-0.379814	3.50542	0.113916	0.384201	0.348261	-0.0861193	0.782641	0.115142	0.997257	0.223778	-0.187615	0.635171	0.283856	0.965271
PLXNB3	0.491724	-1.96751	2.95095	0.690682	0.748239	0.279478	-1.01062	1.56958	0.666409	0.713449	0.0646081	-0.656331	0.785547	0.858338	0.908241	-1.02006	-2.40224	0.36213	0.146699	0.444988	-0.11012	-0.421087	0.200846	0.484832	0.997257	-0.0265237	-0.319613	0.266566	0.858187	0.965271
MSR1	-0.171092	-3.71998	3.37779	0.923517	0.933779	-0.501369	-2.35923	1.35649	0.59142	0.656332	-0.426612	-1.45885	0.60562	0.41168	0.68759	-0.380884	-1.99632	1.23455	0.641686	0.803943	0.273481	-0.084912	0.631874	0.133568	0.997257	0.30536	-0.0281236	0.638844	0.0723661	0.965271
PLXNB1	-1.75101	-6.11117	2.60915	0.425071	0.496413	-0.644683	-2.93865	1.64928	0.576201	0.647336	0.122343	-1.16596	1.41065	0.849983	0.908241	-0.00286199	-0.883367	0.877643	0.994879	0.994879	0.193252	-0.000766671	0.387271	0.0508989	0.997257	0.193488	0.0128385	0.374137	0.0359942	0.965271
EZR	0.457737	-4.34781	5.26329	0.849575	0.888636	0.0712255	-2.451	2.59345	0.955154	0.955154	-0.129027	-1.53494	1.27689	0.854965	0.908241	-1.68363	-3.48334	0.116076	0.0664728	0.384201	-0.0773239	-0.484729	0.330081	0.707924	0.997257	0.0629598	-0.322265	0.448184	0.746957	0.965271
NAAA	-1.12214	-3.91895	1.67466	0.425497	0.496413	-0.298923	-1.77218	1.17434	0.686367	0.717924	0.193833	-0.63126	1.01893	0.640119	0.797957	-0.53797	-1.72488	0.648941	0.371555	0.603777	-0.0291661	-0.295314	0.236982	0.828711	0.997257	0.0152391	-0.23395	0.264428	0.903888	0.965271
sFRP-3	-1.43202	-4.48825	1.62421	0.352486	0.422056	-0.40782	-2.01959	1.20395	0.614709	0.665935	0.221567	-0.68334	1.12647	0.626079	0.797957	0.560383	-1.06866	2.18942	0.497386	0.725419	0.0230294	-0.341831	0.38789	0.900823	0.997257	-0.0232107	-0.364335	0.317914	0.893126	0.965271
RSPO1	-2.13947	-4.62495	0.346009	0.0902737	0.146695	-0.800026	-2.11968	0.519633	0.230093	0.303456	0.142185	-0.61916	0.903531	0.710044	0.831478	0.901601	0.261311	1.54189	0.00613649	0.153828	0.0787839	-0.0679277	0.225495	0.290049	0.997257	0.00478728	-0.13674	0.146314	0.946748	0.968023
GFR-alpha-1	-2.74544	-5.90125	0.410366	0.0869727	0.1439	-0.931315	-2.61095	0.748319	0.271894	0.348484	0.282673	-0.683337	1.24868	0.560524	0.743386	1.50556	0.259004	2.75211	0.0183072	0.237993	0.111171	-0.172907	0.395248	0.440229	0.997257	-0.0134008	-0.284856	0.258054	0.922348	0.965271
Alpha-2-MRAP	-0.202832	-2.64736	2.24169	0.868771	0.898388	-0.516208	-1.79235	0.759932	0.421738	0.500823	-0.427699	-1.13439	0.278991	0.230793	0.587534	0.270477	-0.787114	1.32807	0.613756	0.803943	0.00526022	-0.231437	0.241957	0.965001	0.997257	-0.017052	-0.23816	0.204056	0.878971	0.965271
GZMA	-1.89883	-5.17598	1.37832	0.25113	0.3312	-0.696401	-2.42562	1.03281	0.423774	0.500823	0.136937	-0.841979	1.11585	0.780582	0.861397	-0.151594	-1.38864	1.08545	0.808831	0.908687	0.0732327	-0.203133	0.349598	0.601023	0.997257	0.0857578	-0.172075	0.34359	0.511682	0.965271
LAIR-2	-1.08106	-2.79689	0.634778	0.21252	0.297528	-0.380651	-1.28739	0.526087	0.404496	0.497421	0.0945093	-0.419797	0.608816	0.714483	0.831478	-0.661474	-1.48136	0.158413	0.112895	0.384201	-0.0550495	-0.239898	0.129799	0.556784	0.997257	-0.000575281	-0.174995	0.173845	0.994804	0.994804
SIGLEC1	-1.76632	-4.97426	1.44161	0.275216	0.352741	-1.40465	-3.06606	0.256764	0.0960193	0.150651	-0.64477	-1.58704	0.297496	0.176179	0.547598	0.679262	-0.680906	2.03943	0.325011	0.558038	0.140342	-0.163945	0.444629	0.363236	0.997257	0.0850204	-0.200552	0.370592	0.556881	0.965271
Siglec-9	-0.672942	-5.15013	3.80425	0.764778	0.818762	-1.15623	-3.4885	1.17604	0.325444	0.405691	-0.863222	-2.15551	0.429069	0.186544	0.547598	-0.611568	-2.51145	1.28831	0.525372	0.735521	0.189606	-0.234583	0.613795	0.378186	0.997257	0.240723	-0.154769	0.636216	0.23071	0.965271
MDGA1	-1.48592	-3.69776	0.725914	0.184133	0.27469	-0.802121	-1.9617	0.357458	0.171643	0.233127	-0.156808	-0.821606	0.507991	0.63877	0.797957	-0.46978	-1.38339	0.443833	0.310928	0.552141	-0.0284284	-0.23345	0.176593	0.784284	0.997257	0.0103482	-0.181801	0.202497	0.915314	0.965271
CRTAM	-2.03224	-4.46374	0.39926	0.0997897	0.159313	-1.32575	-2.58555	-0.0659545	0.0394802	0.0677867	-0.457033	-1.19131	0.277241	0.217957	0.583356	-0.19444	-1.3271	0.938218	0.734703	0.868285	0.0891639	-0.163731	0.342058	0.486742	0.997257	0.105272	-0.130591	0.341136	0.378863	0.965271
FcRL2	-1.7678	-5.28219	1.74659	0.318464	0.391624	-1.27801	-3.10827	0.552251	0.167694	0.231214	-0.513296	-1.54975	0.523157	0.325843	0.615861	-0.751444	-2.20063	0.697736	0.306887	0.552141	-0.164148	-0.488231	0.159935	0.318201	0.997257	-0.103073	-0.407391	0.201244	0.503992	0.965271
N2DL-2	-2.38903	-4.55547	-0.222594	0.0312286	0.0645863	-1.22817	-2.36674	-0.0895932	0.0349572	0.0615348	-0.198025	-0.880231	0.484182	0.563666	0.743386	-0.348903	-1.82289	1.12509	0.640376	0.803943	0.073854	-0.255746	0.403454	0.658303	0.997257	0.102765	-0.204824	0.410353	0.5098	0.965271
N-CDase	-2.53463	-4.56316	-0.506106	0.0151814	0.0345376	-1.42518	-2.48147	-0.3689	0.0090097	0.0210226	-0.349165	-0.996913	0.298584	0.285239	0.615861	0.704967	-0.27503	1.68496	0.157096	0.461153	0.142702	-0.0767221	0.362125	0.200523	0.997257	0.0859422	-0.121188	0.293072	0.413224	0.965271
SCARB2	-1.88862	-4.95461	1.17738	0.222772	0.307156	-1.00466	-2.61287	0.603556	0.216374	0.289559	-0.183182	-1.10097	0.734611	0.691135	0.827543	-1.05212	-3.08707	0.982825	0.308287	0.552141	0.0135578	-0.443245	0.47036	0.953269	0.997257	0.101021	-0.326661	0.528702	0.641065	0.965271
EDA2R	-2.65298	-5.47745	0.171485	0.065133	0.111832	-1.69477	-3.156	-0.233547	0.0237479	0.0459799	-0.565496	-1.42705	0.296055	0.194204	0.552269	0.626315	-1.01258	2.26521	0.451009	0.678927	0.245205	-0.119583	0.609993	0.185914	0.997257	0.194461	-0.147374	0.536295	0.262472	0.965271
TNFRSF12A	-1.26137	-5.10935	2.58662	0.514626	0.585387	-1.59759	-3.58207	0.386881	0.112607	0.170788	-1.05334	-2.15356	0.0468701	0.0602522	0.377847	0.29702	-1.67846	2.2725	0.766605	0.894373	0.106941	-0.33452	0.548402	0.632585	0.997257	0.0825312	-0.329739	0.494801	0.69272	0.965271
IL-12B, IL-12A	-3.87321	-6.29652	-1.4499	0.00220791	0.0077277	-1.84573	-3.1358	-0.555672	0.00577755	0.0146044	-0.177356	-1.00351	0.648799	0.669158	0.822883	-0.0753296	-0.981923	0.831264	0.869691	0.953516	-0.038919	-0.241534	0.163696	0.704571	0.997257	-0.0327209	-0.221862	0.15642	0.732712	0.965271
GCP5	-1.64077	-4.33532	1.05377	0.228057	0.309749	-1.03872	-2.44474	0.367288	0.144748	0.209081	-0.328993	-1.13173	0.473746	0.415576	0.68759	-0.688526	-1.84775	0.470693	0.242131	0.526634	-0.0420933	-0.302545	0.218358	0.749693	0.997257	0.0147743	-0.229666	0.259215	0.905004	0.965271
TN-R	-2.11445	-5.42723	1.19833	0.206687	0.293884	-1.83944	-3.53663	-0.14225	0.0341316	0.0615348	-0.939183	-1.90392	0.0255541	0.0561816	0.377847	0.245394	-0.966603	1.45739	0.689414	0.825483	-0.0115001	-0.28265	0.25965	0.933263	0.997257	-0.0317519	-0.28492	0.221416	0.804429	0.965271
CPA2	-2.6343	-4.54209	-0.726501	0.00759953	0.0200162	-1.23149	-2.24535	-0.217625	0.0181092	0.0374532	-0.0894013	-0.71668	0.537877	0.776559	0.861397	-0.584846	-1.63076	0.461071	0.270679	0.552141	-0.191803	-0.4244	0.0407932	0.105231	0.997257	-0.144972	-0.36383	0.0738869	0.192345	0.965271
CADM3	-3.50335	-6.10072	-0.905968	0.00903104	0.0228285	-1.49756	-2.8875	-0.107623	0.0351627	0.0615348	0.0386214	-0.81156	0.888803	0.9279	0.960675	-1.13512	-2.49027	0.220034	0.0999055	0.384201	-0.118173	-0.423649	0.187303	0.445483	0.997257	-0.0251913	-0.313877	0.263494	0.863205	0.965271
DRAXIN	-4.3167	-7.14471	-1.48868	0.00336187	0.0101977	-2.46597	-3.92872	-1.00322	0.0013038	0.00409125	-0.666516	-1.60427	0.271242	0.160285	0.521529	-0.912318	-2.22455	0.39991	0.171368	0.472561	-0.0331308	-0.328588	0.262327	0.824794	0.997257	0.0426229	-0.235067	0.320313	0.761869	0.965271
CD200R1	-3.68737	-6.9429	-0.43184	0.0270848	0.0586837	-2.39284	-4.06259	-0.723079	0.00570388	0.0146044	-0.845906	-1.85473	0.162922	0.098695	0.408238	-0.215549	-1.71596	1.28486	0.77671	0.894691	0.070428	-0.264932	0.405788	0.678496	0.997257	0.088237	-0.224684	0.401159	0.577899	0.965271
CTSS	-1.59871	-7.80889	4.61146	0.608573	0.674853	-1.85814	-5.08893	1.37266	0.254612	0.330995	-1.16403	-2.96326	0.635203	0.200586	0.553131	-2.65986	-5.75242	0.432702	0.0912309	0.384201	-0.00879553	-0.707861	0.69027	0.980181	0.997257	0.214943	-0.443615	0.873501	0.519605	0.965271
CLM-6	-2.30403	-5.86363	1.25557	0.20044	0.289525	-1.78958	-3.62655	0.0473834	0.0560149	0.0943955	-0.803468	-1.85281	0.245876	0.130877	0.496243	-0.711184	-3.18289	1.76052	0.570196	0.779481	0.0203432	-0.53298	0.573666	0.942131	0.997257	0.0791182	-0.437768	0.596004	0.762507	0.965271
SCARF2	-1.65983	-3.82438	0.504709	0.130355	0.201057	-1.28953	-2.39889	-0.180171	0.023451	0.0459799	-0.585386	-1.22523	0.0544607	0.0722123	0.377847	-1.35021	-3.01317	0.312742	0.110637	0.384201	-0.0417762	-0.417172	0.33362	0.826097	0.997257	0.0708076	-0.282837	0.424452	0.692668	0.965271
VWC2	-4.29956	-6.5754	-2.02373	0.000361594	0.00247018	-2.46418	-3.63107	-1.2973	8.17332e-05	0.000464858	-0.720526	-1.52051	0.0794543	0.0766288	0.377847	-0.74193	-1.88348	0.39962	0.200809	0.5076	0.0466517	-0.210067	0.303371	0.719806	0.997257	0.109124	-0.131355	0.349603	0.370982	0.965271
WFIKKN1	-3.61553	-6.44229	-0.788776	0.0130413	0.0304297	-1.99429	-3.46915	-0.519436	0.00886834	0.0210226	-0.457469	-1.36521	0.450268	0.317463	0.615861	-1.88423	-3.27824	-0.490219	0.00845208	0.153828	-0.115351	-0.43481	0.204109	0.476311	0.997257	0.0420274	-0.264663	0.348718	0.786738	0.965271
NCAN	-2.24178	-5.67078	1.18722	0.196019	0.287706	-1.27782	-3.07252	0.516876	0.15962	0.22696	-0.305791	-1.33373	0.722152	0.554051	0.743386	-1.12473	-2.92288	0.673427	0.218164	0.509049	-0.382622	-0.781571	0.0163271	0.0599922	0.997257	-0.293368	-0.669562	0.0828251	0.125308	0.965271
PDGF-R-alpha	-3.32213	-6.69489	0.0506344	0.0534295	0.0972417	-2.40255	-4.12091	-0.684184	0.00691355	0.0170036	-1.01013	-2.02634	0.00608791	0.0513445	0.377847	0.216259	-1.47164	1.90415	0.800311	0.908687	-0.0320792	-0.409529	0.345371	0.866741	0.997257	-0.0499168	-0.402211	0.302377	0.779679	0.965271
THY 1	-5.05841	-9.62447	-0.492364	0.0304868	0.0645185	-2.69257	-5.08563	-0.299505	0.0280747	0.0521388	-0.51909	-1.95571	0.917527	0.472633	0.722991	0.129063	-2.18429	2.44242	0.912287	0.975745	0.128523	-0.388269	0.645315	0.623561	0.997257	0.117903	-0.364456	0.600262	0.629502	0.965271
LAYN	-5.09623	-8.09308	-2.09938	0.0011917	0.00492932	-2.67126	-4.24406	-1.09846	0.00120728	0.00406899	-0.526495	-1.56022	0.507228	0.312393	0.615861	-0.609718	-2.21975	1.00031	0.455105	0.678927	0.0330884	-0.327625	0.393802	0.856284	0.997257	0.0836674	-0.253439	0.420774	0.62424	0.965271
EFNA4	-5.37117	-9.46594	-1.27641	0.0109957	0.0270435	-2.77582	-4.92803	-0.62362	0.012335	0.0267259	-0.475073	-1.80207	0.851927	0.476697	0.722991	-0.492086	-2.59962	1.61545	0.644921	0.803943	0.039317	-0.432243	0.510877	0.869247	0.997257	0.0799798	-0.360315	0.520275	0.719899	0.965271
GDF-8	-3.79713	-5.64357	-1.95068	0.000119163	0.00120487	-1.77216	-2.76867	-0.775653	0.000734623	0.00290655	-0.142555	-0.831298	0.546188	0.680337	0.825476	-1.3252	-2.64112	-0.00928753	0.048428	0.367246	-0.00541766	-0.304067	0.293232	0.971428	0.997257	0.106882	-0.175433	0.389197	0.455214	0.965271
CLEC10A	-4.27373	-7.04939	-1.49808	0.00311275	0.0101164	-2.16643	-3.63038	-0.702478	0.00438684	0.012097	-0.34368	-1.27742	0.590056	0.464448	0.722991	-1.36697	-2.88175	0.14782	0.0765441	0.384201	0.0380518	-0.304672	0.380776	0.826494	0.997257	0.154313	-0.168372	0.476997	0.345857	0.965271
SPOCK1	-4.58768	-8.16084	-1.01452	0.0127147	0.0304297	-2.46984	-4.33938	-0.600302	0.010465	0.0232272	-0.513663	-1.664	0.636673	0.375319	0.669687	0.755894	-0.972134	2.48392	0.388432	0.620128	0.234604	-0.150743	0.619951	0.230615	0.997257	0.173327	-0.188088	0.534742	0.344489	0.965271
TMPRSS5	-5.12111	-8.64901	-1.5932	0.00514317	0.0146259	-2.81726	-4.65567	-0.978848	0.00324671	0.00984836	-0.657512	-1.81949	0.504462	0.262187	0.61177	-2.18221	-3.72863	-0.635789	0.00603058	0.153828	-0.163644	-0.51842	0.191132	0.36319	0.997257	0.017061	-0.324828	0.35895	0.921508	0.965271
ROBO2	-3.0916	-5.90924	-0.273958	0.0320513	0.0648148	-2.40457	-3.81145	-0.997687	0.00113023	0.0039558	-1.13563	-1.97497	-0.296281	0.0088443	0.219995	-2.08447	-3.61362	-0.555323	0.00792462	0.153828	0.0287859	-0.322444	0.380016	0.871452	0.997257	0.211611	-0.123196	0.546418	0.213394	0.965271
CD38	-3.79489	-6.54796	-1.04182	0.00769853	0.0200162	-1.93791	-3.38723	-0.488595	0.00961212	0.0218676	-0.313012	-1.21487	0.588841	0.490201	0.731283	-0.129189	-1.91074	1.65236	0.886153	0.96	-0.27397	-0.669514	0.121575	0.172966	0.997257	-0.26337	-0.63238	0.10564	0.160337	0.965271
Dkk-4	-4.79298	-7.34032	-2.24564	0.000380028	0.00247018	-2.49067	-3.83027	-1.15107	0.00043892	0.00190199	-0.486201	-1.39548	0.423079	0.289093	0.615861	0.953587	-0.411665	2.31884	0.169404	0.472561	-0.0252275	-0.332671	0.282216	0.8713	0.997257	-0.105286	-0.39376	0.183187	0.471552	0.965271
CNTN5	-4.50018	-7.43447	-1.56589	0.00322406	0.0101169	-2.56768	-4.08553	-1.04983	0.00125835	0.00408965	-0.692134	-1.66637	0.282107	0.16047	0.521529	-1.522	-3.16071	0.116708	0.0684245	0.384201	0.200857	-0.168607	0.570321	0.284147	0.997257	0.33463	-0.0113073	0.680567	0.0578548	0.965271
CPM	-5.02356	-10.5661	0.519003	0.0748495	0.126135	-2.80375	-5.70171	0.0941995	0.0576776	0.0954301	-0.639547	-2.33986	1.06076	0.454763	0.722991	-2.58055	-5.2554	0.0942944	0.0585142	0.384201	0.228686	-0.376353	0.833725	0.455974	0.997257	0.453513	-0.114768	1.02179	0.116805	0.965271
ADAM 22	-6.423	-8.60584	-4.24017	1.83009e-07	5.55126e-06	-3.1857	-4.36518	-2.00623	1.15446e-06	2.6264e-05	-0.590681	-1.57973	0.398364	0.236935	0.587534	-0.698775	-2.07071	0.673157	0.315509	0.552141	0.125337	-0.181838	0.432511	0.421026	0.997257	0.184312	-0.102422	0.471045	0.205751	0.965271
SKR3	-4.70676	-8.73976	-0.673755	0.0229241	0.0508804	-3.07185	-5.1357	-1.00801	0.00417884	0.0118836	-1.104	-2.3568	0.148808	0.0830432	0.377847	-1.40244	-3.60277	0.797887	0.209591	0.509049	0.200161	-0.293579	0.6939	0.424021	0.997257	0.31951	-0.141906	0.780926	0.173067	0.965271
NRP2	-4.86098	-9.78413	0.0621602	0.0528712	0.0972417	-3.17324	-5.71086	-0.635616	0.0151054	0.0319673	-1.11439	-2.61899	0.390216	0.1437	0.521529	-0.587646	-2.73751	1.56222	0.589609	0.789036	-0.243177	-0.722564	0.23621	0.317472	0.997257	-0.195208	-0.643562	0.253147	0.390625	0.965271
ADAM 23	-5.57016	-7.50415	-3.63616	2.95597e-07	6.72484e-06	-3.12912	-4.10274	-2.1555	2.21821e-08	2.01857e-06	-1.07012	-1.89843	-0.241812	0.0122102	0.219995	-1.31466	-2.42746	-0.201863	0.0209506	0.238313	0.000442144	-0.253503	0.254387	0.997257	0.997257	0.113263	-0.127836	0.354363	0.354405	0.965271
BCAN	-4.67402	-7.24536	-2.10268	0.000572636	0.00298141	-2.45856	-3.80706	-1.11007	0.000553086	0.00228776	-0.504322	-1.40992	0.401277	0.269742	0.613663	-1.25485	-2.79005	0.280354	0.108288	0.384201	-0.0640741	-0.410563	0.282415	0.715087	0.997257	0.0400711	-0.286613	0.366755	0.808645	0.965271
JAM-B	-6.80079	-10.1701	-3.43147	0.00015398	0.00138408	-3.40295	-5.19214	-1.61375	0.00033287	0.00151456	-0.543373	-1.78405	0.697298	0.384489	0.672856	-0.92085	-2.62719	0.785489	0.287672	0.552141	0.00212087	-0.381057	0.385299	0.99128	0.997257	0.0786491	-0.280266	0.437564	0.665354	0.965271
CD200	-7.31979	-10.6517	-3.98791	4.53436e-05	0.000515784	-3.94386	-5.67704	-2.21069	2.60808e-05	0.000240749	-0.977794	-2.23545	0.279866	0.125164	0.495214	-0.929633	-2.5612	0.70193	0.261734	0.552141	-0.0365755	-0.403088	0.329937	0.843809	0.997257	0.0403857	-0.303317	0.384089	0.816544	0.965271
BMP-4	-5.28103	-8.66169	-1.90038	0.00273193	0.00920762	-4.25043	-5.82069	-2.68016	1.10455e-06	2.6264e-05	-2.25141	-3.24001	-1.26281	2.61638e-05	0.0023809	-2.29099	-3.85262	-0.729362	0.00434905	0.153828	0.0161183	-0.344087	0.376324	0.929597	0.997257	0.217995	-0.126768	0.562758	0.213203	0.965271
RGMB	-6.75085	-9.46952	-4.03217	5.83311e-06	0.000106163	-3.33718	-4.79576	-1.8786	2.38748e-05	0.000240749	-0.540503	-1.64824	0.567234	0.332977	0.615861	-0.95791	-2.57388	0.658058	0.243062	0.526634	-0.00640804	-0.369613	0.356797	0.972211	0.997257	0.0732554	-0.267265	0.413776	0.6711	0.965271
FLRT2	-5.14102	-8.84139	-1.44065	0.00725528	0.020007	-3.58295	-5.42834	-1.73757	0.000256745	0.00122967	-1.50357	-2.65926	-0.347882	0.0116451	0.219995	-1.23594	-3.0529	0.581014	0.18074	0.483744	-0.0736385	-0.482494	0.335217	0.72219	0.997257	0.0285546	-0.355815	0.412924	0.883381	0.965271
UNC5C	-4.62906	-6.94985	-2.30828	0.000180623	0.00138408	-2.68666	-3.86839	-1.50493	2.6456e-05	0.000240749	-0.835014	-1.66317	-0.00685955	0.048191	0.377847	-0.370601	-2.01171	1.27051	0.655805	0.806463	-0.0894712	-0.456362	0.277419	0.630312	0.997257	-0.0590349	-0.401868	0.283798	0.733901	0.965271
SMOC2	-6.25027	-8.30346	-4.19708	8.33606e-08	3.79291e-06	-2.89953	-4.04609	-1.75297	4.16613e-06	5.50695e-05	-0.267139	-1.22993	0.695652	0.580952	0.755238	0.0253374	-1.4803	1.53098	0.973494	0.994879	0.0719444	-0.264474	0.408363	0.67295	0.997257	0.069858	-0.244105	0.383821	0.660526	0.965271
EPHB6	-5.26924	-8.46595	-2.07253	0.00163721	0.00647767	-2.92703	-4.58625	-1.26782	0.000803453	0.00304643	-0.733614	-1.81865	0.351416	0.181308	0.547598	-0.518303	-2.33714	1.30053	0.573904	0.779481	-0.320818	-0.724193	0.0825571	0.118047	0.997257	-0.2788	-0.656186	0.098585	0.146273	0.965271
RGMA	-5.17538	-8.13403	-2.21673	0.000881672	0.00401161	-3.04352	-4.55556	-1.53147	0.000159879	0.000808278	-0.93673	-1.94704	0.0735811	0.0685669	0.377847	-0.766915	-2.45251	0.918678	0.369738	0.603777	-0.333403	-0.707033	0.0402258	0.0798507	0.997257	-0.271904	-0.622668	0.0788597	0.127559	0.965271
CDH3	-7.98495	-10.5876	-5.38232	6.9264e-08	3.79291e-06	-3.8858	-5.30914	-2.46247	9.26756e-07	2.6264e-05	-0.636863	-1.85667	0.582941	0.300508	0.615861	-0.0250056	-1.62982	1.5798	0.975457	0.994879	-0.148307	-0.506212	0.209599	0.413858	0.997257	-0.146248	-0.480177	0.187681	0.387837	0.965271
TNFRSF21	-7.00693	-10.5226	-3.49124	0.000182516	0.00138408	-3.98477	-5.78707	-2.18247	4.11033e-05	0.000268826	-1.16021	-2.42105	0.100639	0.0706211	0.377847	-0.720925	-2.52074	1.07889	0.429563	0.662547	-0.0752655	-0.478441	0.32791	0.712499	0.997257	-0.0159596	-0.393332	0.361413	0.933449	0.965271
NBL1	-3.87747	-10.3531	2.59817	0.23581	0.315569	-3.04592	-6.39384	0.302008	0.0737831	0.117794	-1.38197	-3.28726	0.523323	0.152022	0.521529	0.895168	-2.81072	4.60106	0.633554	0.803943	-0.0363059	-0.865607	0.792995	0.931118	0.997257	-0.110232	-0.884684	0.664219	0.778702	0.965271
PRTG	-7.40914	-11.9673	-2.85094	0.00187842	0.00683745	-4.98297	-7.23765	-2.72829	4.13578e-05	0.000268826	-2.04467	-3.51685	-0.572483	0.00728675	0.219995	-1.55587	-3.54296	0.431219	0.123808	0.401033	0.036132	-0.41217	0.484434	0.873567	0.997257	0.167297	-0.253962	0.588556	0.433481	0.965271
GDNFR-alpha-3	-7.05909	-10.1515	-3.96671	2.47784e-05	0.00032212	-3.9871	-5.56513	-2.40908	4.23612e-06	5.50695e-05	-1.20747	-2.38007	-0.0348779	0.0437641	0.377847	-1.98356	-3.74496	-0.222166	0.027603	0.279097	0.062733	-0.338344	0.46381	0.757494	0.997257	0.234684	-0.144628	0.613996	0.223149	0.965271
DDR1	-10.3046	-16.2518	-4.35726	0.000977487	0.00423578	-6.58833	-9.55639	-3.62027	3.86444e-05	0.000268826	-2.49168	-4.47142	-0.511942	0.0145051	0.219995	-0.111615	-2.72725	2.50402	0.932855	0.975745	0.319529	-0.262706	0.901763	0.279627	0.997257	0.32874	-0.214128	0.871609	0.233085	0.965271
CDH6	-7.12117	-10.0925	-4.14985	1.09531e-05	0.000166122	-4.02636	-5.53742	-2.51529	1.51755e-06	2.76195e-05	-1.25558	-2.40701	-0.104158	0.0330952	0.334629	-1.20492	-3.04944	0.639611	0.198542	0.5076	-0.0820031	-0.496801	0.332795	0.696369	0.997257	0.0174648	-0.372344	0.407273	0.929506	0.965271
NTRK3	-6.2974	-10.1484	-2.44639	0.00177121	0.00671582	-3.08772	-5.13073	-1.0447	0.0036659	0.0107612	-0.392261	-1.7121	0.927578	0.554416	0.743386	-1.89698	-4.25549	0.461538	0.113994	0.384201	-0.148726	-0.680519	0.383067	0.581034	0.997257	0.00767224	-0.494009	0.509354	0.97591	0.986753
SCARA5	-7.72706	-11.8697	-3.58438	0.000422353	0.002505	-4.42363	-6.54964	-2.29762	0.000101051	0.000540922	-1.28266	-2.73323	0.167915	0.0820188	0.377847	-1.98681	-4.35381	0.380183	0.0992063	0.384201	-0.233108	-0.766368	0.300151	0.388749	0.997257	-0.0709177	-0.575105	0.43327	0.781245	0.965271
NTRK2	-7.31401	-11.249	-3.37905	0.00044044	0.002505	-4.40894	-6.39748	-2.42039	3.93492e-05	0.000268826	-1.48451	-2.84293	-0.126096	0.0327302	0.334629	-3.48915	-6.14225	-0.836046	0.0103459	0.156913	0.332546	-0.273074	0.938167	0.279363	0.997257	0.651976	0.0808203	1.22313	0.0255916	0.965271
Nr-CAM	-10.1865	-15.9263	-4.4467	0.000751694	0.00360022	-6.34043	-9.22281	-3.45805	4.44562e-05	0.000269701	-2.27503	-4.21323	-0.336836	0.0221932	0.288511	-2.34947	-5.16321	0.464261	0.100964	0.384201	-0.0259173	-0.661545	0.60971	0.935834	0.997257	0.171098	-0.427562	0.769759	0.572759	0.965271

## Sheet: Table S5
Supplemental Table S5. Logistic regression results
Associations (odds ratios) between between plasma protein levels (Normalized Protein eXpression [NPX]) and poor functional outcome (modified ranking scale (mRS) score >2) at the different time-points during follow-up (all 209 cases).
Model 1: Adjusted for day of sampling + age + sex.
Model 2: Adjusted for day of sampling + age + sex + acute stroke severity.
Protein	Protein levels (acute phase) vs mRS >2 (3 months)										Protein levels (acute phase) vs mRS >2 (7 years)										Protein levels (3 months) vs mRS >2 (7 years)										Protein levels (7 years) vs mRS >2 (7 years)
	Model 1					Model 2					Model 1					Model 2					Model 1					Model 2					Model 1					Model 2
	Odds ratio	CI low	CI high	p-value	FDR	Odds ratio	CI low	CI high	p-value	FDR	Odds ratio	CI low	CI high	p-value	FDR	Odds ratio	CI low	CI high	p-value	FDR	Odds ratio	CI low	CI high	p-value	FDR	Odds ratio	CI low	CI high	p-value	FDR	Odds ratio	CI low	CI high	p-value	FDR	Odds ratio	CI low	CI high	p-value	FDR
NMNAT1	2.30227	1.31993	4.0157	0.00330429	0.0150345	2.08873	0.950116	4.59186	0.0668557	0.543451	1.51597	0.918624	2.50173	0.103553	0.513169	1.29561	0.735051	2.28366	0.370494	0.763213	2.34421	1.21349	4.52852	0.0112143	0.113389	2.64073	1.31475	5.30404	0.00635264	0.146671	1.29387	0.601619	2.78266	0.509627	0.928691	1.25935	0.561951	2.82225	0.575415	0.915214
gal-8	1.56599	0.775554	3.16204	0.21093	0.325333	1.5495	0.58837	4.08066	0.375402	0.690172	2.15346	1.15152	4.02719	0.0163196	0.370878	2.25941	1.16174	4.3942	0.0163191	0.682891	2.18754	1.07822	4.4382	0.0301129	0.228356	2.24151	1.0578	4.7498	0.0351498	0.290785	1.2383	0.46241	3.31609	0.670627	0.928691	1.2764	0.443975	3.66958	0.650592	0.915214
CTSC	1.59319	0.79142	3.20723	0.192006	0.30125	1.17196	0.443053	3.10005	0.749186	0.911305	2.1004	1.12186	3.93249	0.0203779	0.370878	2.0597	1.04199	4.07139	0.0376831	0.682891	2.63639	1.18828	5.84925	0.0171147	0.155744	2.68976	1.14365	6.32607	0.023355	0.212531	1.92797	0.912613	4.073	0.0853726	0.597608	1.78214	0.801778	3.96124	0.156232	0.78984
SMPD1	2.02804	0.790508	5.20292	0.141311	0.257187	2.49254	0.716559	8.67026	0.151019	0.645944	1.43736	0.611373	3.37927	0.40551	0.785135	1.50368	0.616924	3.66503	0.369516	0.763213	1.45439	0.607283	3.48314	0.400546	0.827672	1.5545	0.61306	3.94163	0.352745	0.853508	1.11521	0.488367	2.54663	0.795774	0.934568	0.970682	0.40765	2.31136	0.946405	0.991847
NEP	1.47901	0.934927	2.33972	0.0944394	0.190978	1.23871	0.66504	2.30724	0.499944	0.772494	1.33011	0.873937	2.02439	0.183133	0.617225	1.1783	0.745147	1.86326	0.482826	0.813651	1.30171	0.831557	2.0377	0.248814	0.754734	1.47404	0.906176	2.39775	0.118036	0.556299	1.1679	0.710817	1.91889	0.540127	0.928691	1.19268	0.7047	2.01856	0.511613	0.915214
PVR	1.42329	0.439374	4.61056	0.556137	0.682226	0.970765	0.242403	3.88767	0.966567	0.999491	1.00261	0.342536	2.93463	0.996211	0.996211	0.791563	0.266902	2.34757	0.673451	0.829908	0.689003	0.211043	2.24943	0.53719	0.935446	0.992371	0.287069	3.43053	0.990345	0.999223	0.473093	0.130964	1.70899	0.253385	0.928691	0.49704	0.124977	1.97675	0.320955	0.826151
Beta-NGF	1.3774	0.291478	6.50904	0.68613	0.780473	0.999291	0.112909	8.8441	0.999491	0.999491	2.18092	0.557044	8.5387	0.262827	0.707717	2.05114	0.462995	9.08684	0.344159	0.763213	1.72095	0.605646	4.89011	0.308275	0.801514	1.45197	0.508796	4.14356	0.48579	0.902181	0.634096	0.150936	2.66391	0.533904	0.928691	0.665838	0.172351	2.57231	0.555319	0.915214
LXN	1.21506	0.457096	3.22987	0.69616	0.782105	1.00508	0.217999	4.63388	0.994818	0.999491	1.20326	0.504116	2.87201	0.676783	0.925878	1.21627	0.449102	3.29396	0.70011	0.829908	4.99208	1.46361	17.0269	0.0102157	0.113389	5.55746	1.4676	21.0448	0.0115812	0.155139	1.03645	0.227952	4.71247	0.963048	0.982715	0.771324	0.144656	4.1128	0.761093	0.946763
MANF	1.28465	0.889864	1.85458	0.181194	0.30125	1.10047	0.684059	1.77038	0.693083	0.888317	1.37535	0.981713	1.92683	0.0639286	0.457062	1.31841	0.914304	1.90113	0.138816	0.706869	1.77878	1.24011	2.55145	0.00175282	0.0727535	1.76233	1.20146	2.58503	0.0037439	0.146671	0.972314	0.660654	1.431	0.886767	0.972239	0.864461	0.576935	1.29528	0.480224	0.915214
LAT	1.22467	0.875004	1.71407	0.237391	0.360043	1.12065	0.710632	1.76723	0.624052	0.845238	1.40442	1.03216	1.91093	0.0306638	0.39863	1.39446	0.996253	1.95183	0.0526131	0.682891	1.61035	1.18395	2.19032	0.00239847	0.0727535	1.57546	1.13659	2.18379	0.0063626	0.146671	1.02018	0.675674	1.54034	0.924279	0.982715	0.928208	0.600235	1.43539	0.737664	0.946763
HAGH	1.27068	1.00616	1.60473	0.0442657	0.106005	1.30088	0.934179	1.81152	0.119482	0.645944	1.23675	0.999384	1.53049	0.0506659	0.457062	1.24296	0.979219	1.57774	0.0738751	0.699088	1.40536	1.09445	1.80459	0.0076443	0.113389	1.4487	1.10031	1.9074	0.0082639	0.150403	0.877958	0.501077	1.53831	0.649212	0.928691	0.837626	0.441983	1.58743	0.586988	0.915214
CLEC1B	1.27006	0.798455	2.02023	0.312724	0.444655	1.08861	0.581466	2.03809	0.790729	0.911305	1.47164	0.968699	2.2357	0.0701544	0.457062	1.44743	0.91721	2.28415	0.11213	0.706869	1.70761	1.13218	2.57549	0.0107085	0.113389	1.74779	1.13096	2.70104	0.0119337	0.155139	1.2373	0.749153	2.04354	0.405532	0.928691	1.26288	0.74923	2.12867	0.380946	0.837168
IL-5R-alpha	1.12662	0.64297	1.97407	0.676965	0.779795	0.411862	0.168121	1.00898	0.0523303	0.543451	1.0832	0.655264	1.7906	0.755325	0.925878	0.825487	0.455192	1.49701	0.527733	0.829908	0.970338	0.545419	1.7263	0.918406	0.999592	0.877263	0.473124	1.62661	0.677651	0.975967	1.11243	0.669467	1.84848	0.680913	0.928691	1.009	0.576297	1.76659	0.974988	0.991847
CLM-1	1.43179	0.734771	2.79001	0.291654	0.421278	1.3507	0.512364	3.56072	0.543292	0.772494	1.79093	0.959695	3.34213	0.0671426	0.457062	1.86705	0.911791	3.82312	0.0877422	0.706869	2.10877	1.06039	4.19364	0.0334087	0.233861	1.97807	0.923392	4.23738	0.0792742	0.42435	2.10237	1.08256	4.08288	0.0282202	0.353994	2.11168	1.01358	4.39946	0.0459362	0.522525
KYNU	1.33988	0.802855	2.23612	0.262858	0.392133	1.24186	0.624089	2.47113	0.53723	0.772494	0.9008	0.53972	1.50345	0.689344	0.925878	0.78064	0.445332	1.36841	0.387186	0.763213	0.761354	0.372402	1.55654	0.454896	0.84539	0.747426	0.344898	1.61974	0.460651	0.901341	0.761355	0.377884	1.53397	0.445544	0.928691	0.833812	0.386018	1.80106	0.64369	0.915214
GM-CSF-R-alpha	1.24313	0.708041	2.18262	0.448571	0.574929	1.35448	0.635846	2.88531	0.431635	0.72442	1.26785	0.766104	2.09821	0.355828	0.770961	1.3245	0.764913	2.29348	0.315732	0.763213	1.35339	0.801477	2.28536	0.257601	0.756185	1.31529	0.753708	2.2953	0.334704	0.85242	1.29504	0.779539	2.15143	0.318133	0.928691	1.29167	0.743225	2.24484	0.364085	0.837168
G-CSF	1.11863	0.605288	2.06734	0.720519	0.799601	0.863697	0.354772	2.10268	0.746854	0.911305	1.01242	0.573401	1.78756	0.966063	0.987772	0.88448	0.474046	1.65027	0.699677	0.829908	0.582102	0.259472	1.30589	0.189326	0.662639	0.549845	0.229659	1.31643	0.179348	0.741847	0.723367	0.328254	1.59407	0.421802	0.928691	0.702596	0.316256	1.56089	0.386114	0.837168
MATN3	1.36282	0.463255	4.00921	0.573923	0.682226	0.636187	0.165009	2.45281	0.511276	0.772494	0.873577	0.325611	2.3437	0.788372	0.933336	0.607387	0.212017	1.74004	0.353163	0.763213	0.799479	0.24525	2.60618	0.710495	0.992048	0.836675	0.238492	2.93521	0.780655	0.975967	0.558581	0.157984	1.97497	0.366109	0.928691	0.601847	0.155988	2.3221	0.461095	0.915214
GDNF	1.37206	0.461609	4.07824	0.569278	0.682226	1.03008	0.197699	5.36708	0.971927	0.999491	0.771989	0.249729	2.38645	0.65313	0.925878	0.6269	0.180309	2.17961	0.462659	0.794377	0.988751	0.289115	3.38146	0.985614	0.999592	0.790395	0.215089	2.90449	0.723164	0.975967	0.537701	0.150658	1.91907	0.33917	0.928691	0.466181	0.116314	1.86843	0.281277	0.826151
PLXNB3	1.00678	0.435364	2.32819	0.987389	0.987389	0.966047	0.295779	3.15521	0.954385	0.999491	1.60848	0.75545	3.42473	0.217707	0.671423	1.85425	0.805105	4.27055	0.146872	0.706869	2.23495	0.967389	5.16338	0.0597868	0.362706	2.10044	0.854158	5.16512	0.105968	0.535726	1.41503	0.558564	3.58476	0.464178	0.928691	1.375	0.526656	3.58985	0.51544	0.915214
MSR1	2.22387	0.806296	6.13375	0.122581	0.237338	3.206	0.910437	11.2896	0.0696968	0.543451	1.58404	0.62896	3.98943	0.32904	0.760247	1.70566	0.655851	4.43588	0.273537	0.740198	1.63447	0.651266	4.10201	0.295318	0.790409	1.48902	0.560623	3.95487	0.424399	0.901341	1.21867	0.464794	3.19531	0.687601	0.928691	1.3993	0.498512	3.92775	0.523468	0.915214
PLXNB1	1.01095	0.530017	1.92829	0.973621	0.987389	1.38581	0.755608	2.54161	0.291706	0.690172	1.45383	0.911268	2.31941	0.116394	0.513169	1.64962	1.01886	2.67087	0.0417529	0.682891	1.45762	0.899763	2.36136	0.125807	0.542659	1.58341	0.971581	2.58051	0.0651442	0.41477	1.27875	0.783678	2.08658	0.324998	0.928691	1.43405	0.878924	2.3398	0.14894	0.78984
EZR	0.888081	0.257066	3.06804	0.851153	0.904055	1.3107	0.230049	7.46772	0.760547	0.911305	1.64869	0.550685	4.93601	0.371512	0.785135	2.49278	0.716948	8.6672	0.15083	0.706869	1.23525	0.339891	4.48921	0.748287	0.992048	2.28548	0.550986	9.48014	0.254793	0.761918	0.319466	0.0950955	1.07322	0.0649409	0.537238	0.461118	0.122949	1.72941	0.251066	0.826151
NAAA	1.25196	0.586332	2.67322	0.561519	0.682226	2.93676	1.00901	8.5476	0.0481082	0.543451	1.03015	0.516475	2.0547	0.932808	0.987041	1.36277	0.63434	2.92767	0.427591	0.778215	1.11419	0.562306	2.20774	0.756628	0.992048	1.12355	0.536029	2.35501	0.757694	0.975967	0.932498	0.512388	1.69706	0.819055	0.934568	0.751491	0.415357	1.35965	0.344968	0.826151
sFRP-3	1.32303	0.494407	3.5404	0.577268	0.682226	1.2182	0.292609	5.07161	0.786221	0.911305	0.831375	0.361295	1.91307	0.664057	0.925878	0.751901	0.295358	1.91414	0.549766	0.829908	1.00025	0.378817	2.64113	0.999592	0.999592	0.759486	0.264869	2.17775	0.608738	0.975967	0.981291	0.385402	2.49851	0.968406	0.982715	0.859247	0.309594	2.38475	0.770846	0.946763
RSPO1	1.19689	0.802077	1.78604	0.378842	0.503518	1.00621	0.608327	1.66433	0.980767	0.999491	0.829369	0.501116	1.37264	0.466733	0.86679	0.727458	0.440798	1.20054	0.213168	0.740198	1.5105	0.533854	4.27383	0.437028	0.84539	1.95995	0.62308	6.16516	0.249786	0.761918	1.65353	0.589592	4.63737	0.339157	0.928691	2.01504	0.64996	6.24714	0.22488	0.826151
GFR-alpha-1	1.68116	0.777546	3.6349	0.186695	0.30125	1.69294	0.612447	4.67967	0.310179	0.690172	1.63068	0.800046	3.32372	0.178323	0.617225	1.55575	0.710645	3.40588	0.268932	0.740198	6.09985	1.97394	18.8497	0.0016819	0.0727535	5.20842	1.58873	17.0751	0.00644708	0.146671	3.34124	1.26227	8.84426	0.0151435	0.233263	6.59638	2.15779	20.1651	0.000936532	0.0852244
Alpha-2-MRAP	0.770325	0.344293	1.72353	0.525378	0.66402	0.340181	0.0790049	1.46476	0.147741	0.645944	0.882995	0.455548	1.71152	0.712489	0.925878	0.792399	0.357189	1.75788	0.567071	0.829908	1.11	0.555004	2.21997	0.767927	0.992048	1.09227	0.513093	2.32521	0.818912	0.975967	0.971421	0.460752	2.04808	0.939268	0.982715	1.00762	0.446502	2.27389	0.985418	0.991847
GZMA	0.64606	0.242717	1.71967	0.381788	0.503518	0.705218	0.196245	2.53424	0.592556	0.829579	0.951292	0.437782	2.06714	0.89965	0.985609	1.08575	0.498701	2.36386	0.835807	0.905457	1.63097	0.65278	4.07499	0.29508	0.790409	1.30943	0.502499	3.41217	0.581154	0.975967	1.37892	0.548488	3.46665	0.494548	0.928691	1.18676	0.452343	3.11357	0.727888	0.946763
LAIR-2	0.586141	0.335227	1.02486	0.0609549	0.126066	0.827505	0.405857	1.68721	0.602433	0.830628	0.79081	0.487081	1.28394	0.342529	0.760247	0.94106	0.560693	1.57946	0.818148	0.897005	0.829157	0.507094	1.35577	0.45521	0.84539	0.895017	0.53041	1.51026	0.677779	0.975967	0.886926	0.550844	1.42806	0.621476	0.928691	0.996871	0.599367	1.658	0.990366	0.991847
SIGLEC1	0.990761	0.407272	2.4102	0.983673	0.987389	0.859395	0.231679	3.18786	0.820769	0.933625	2.04183	0.890204	4.68327	0.0919171	0.513169	2.41298	0.963481	6.04315	0.0600344	0.682891	1.63294	0.734805	3.62886	0.228735	0.717754	1.50933	0.629251	3.62029	0.35641	0.853508	1.26718	0.612603	2.62117	0.52313	0.928691	1.25739	0.572982	2.75928	0.567886	0.915214
Siglec-9	0.549288	0.161504	1.86817	0.337405	0.468298	0.459983	0.0946403	2.23567	0.335727	0.690172	1.14607	0.377446	3.47988	0.809875	0.944854	1.33664	0.402727	4.43629	0.63546	0.829908	1.11941	0.36019	3.47896	0.845407	0.992048	0.96807	0.295078	3.17597	0.957306	0.989941	0.819901	0.270433	2.48579	0.725671	0.928691	0.843807	0.255843	2.783	0.780299	0.946763
MDGA1	0.545194	0.293593	1.01241	0.0547437	0.119753	0.634392	0.270622	1.48714	0.295116	0.690172	0.987517	0.580031	1.68127	0.963097	0.987772	1.2912	0.709735	2.34903	0.402574	0.763213	1.03784	0.577216	1.86606	0.90124	0.999592	1.12031	0.586443	2.1402	0.730844	0.975967	1.06645	0.60964	1.86556	0.821599	0.934568	1.20309	0.645007	2.24406	0.561025	0.915214
CRTAM	0.694218	0.327934	1.46962	0.340184	0.468298	0.876115	0.329215	2.33154	0.791133	0.911305	0.8929	0.464854	1.7151	0.733752	0.925878	1.06824	0.532311	2.14373	0.852647	0.90615	1.00216	0.497783	2.0176	0.995177	0.999592	0.89866	0.426445	1.89377	0.778751	0.975967	0.898594	0.482109	1.67487	0.736445	0.928691	0.964659	0.504137	1.84586	0.913462	0.991847
FcRL2	0.466989	0.171686	1.27022	0.135841	0.252276	0.363889	0.089987	1.47149	0.156162	0.645944	1.15228	0.489492	2.7125	0.745564	0.925878	1.47284	0.572516	3.78898	0.421901	0.778215	0.998297	0.437966	2.27551	0.996765	0.999592	0.891564	0.364109	2.1831	0.801655	0.975967	1.23053	0.57207	2.64688	0.595536	0.928691	1.1841	0.509102	2.75406	0.694777	0.943653
N2DL-2	0.655266	0.24843	1.72835	0.392976	0.510869	0.959713	0.270578	3.40401	0.949243	0.999491	1.12224	0.569815	2.21023	0.738757	0.925878	1.43909	0.705667	2.93479	0.316751	0.763213	1.17677	0.577282	2.39882	0.654186	0.992048	1.28942	0.598374	2.77854	0.516378	0.903662	1.0951	0.528957	2.2672	0.806696	0.934568	1.43968	0.675763	3.06716	0.344986	0.826151
N-CDase	0.925746	0.504321	1.69933	0.803383	0.880818	1.42741	0.591942	3.44205	0.42813	0.72442	0.786777	0.454872	1.36086	0.390996	0.785135	0.839072	0.456807	1.54122	0.571677	0.829908	1.19584	0.639285	2.23693	0.575659	0.935446	1.19407	0.611297	2.33243	0.603609	0.975967	1.12203	0.602104	2.09091	0.716951	0.928691	1.01367	0.516722	1.98857	0.968487	0.991847
SCARB2	0.903301	0.281351	2.90013	0.864316	0.904055	1.57378	0.382338	6.47803	0.529896	0.772494	1.29049	0.495357	3.36193	0.601658	0.925878	1.73968	0.64198	4.71428	0.276327	0.740198	1.66517	0.611085	4.53747	0.318765	0.805767	1.8805	0.63418	5.57615	0.254801	0.761918	1.16479	0.539859	2.51314	0.697428	0.928691	1.4885	0.672206	3.29607	0.326743	0.826151
EDA2R	1.10852	0.432614	2.84046	0.830074	0.899246	1.88112	0.536925	6.59052	0.323263	0.690172	1.3769	0.603672	3.14051	0.447113	0.847651	1.63064	0.675832	3.93437	0.276557	0.740198	2.4993	1.04769	5.96212	0.0389231	0.253	2.10052	0.819442	5.3844	0.122264	0.556299	1.7354	0.812573	3.70629	0.154486	0.702913	2.21027	0.971421	5.02904	0.0586461	0.573177
TNFRSF12A	1.06792	0.313161	3.64172	0.91639	0.947631	1.3742	0.25404	7.4336	0.712085	0.899996	1.87	0.622907	5.61383	0.264422	0.707717	2.06167	0.667486	6.36789	0.2086	0.740198	1.2151	0.45084	3.27491	0.700138	0.992048	1.50834	0.504582	4.50889	0.461941	0.901341	1.30891	0.551545	3.10627	0.54153	0.928691	1.64242	0.6302	4.28045	0.309997	0.826151
IL-12B, IL-12A	0.851499	0.468369	1.54803	0.598116	0.697802	1.24742	0.505276	3.07963	0.631607	0.845238	0.964572	0.561211	1.65784	0.896143	0.985609	1.15782	0.631422	2.12305	0.635722	0.829908	0.908251	0.486736	1.6948	0.762373	0.992048	0.778195	0.391272	1.54774	0.474698	0.901341	1.04475	0.587518	1.85782	0.881506	0.972239	1.04462	0.56132	1.94404	0.89044	0.988172
GCP5	0.58341	0.271654	1.25294	0.167049	0.286819	0.670187	0.239557	1.87492	0.445797	0.72442	0.745517	0.376863	1.47479	0.398813	0.785135	0.877451	0.417234	1.84529	0.730326	0.836014	0.939663	0.467668	1.88802	0.861228	0.992048	0.963377	0.454988	2.03982	0.922344	0.975969	1.13875	0.577146	2.24684	0.707864	0.928691	1.19854	0.577892	2.48577	0.626542	0.915214
TN-R	0.67642	0.300595	1.52213	0.344791	0.468298	0.659963	0.228105	1.90943	0.443272	0.72442	0.805007	0.389785	1.66255	0.55776	0.92284	0.858583	0.392924	1.8761	0.70223	0.829908	1.38015	0.613689	3.10388	0.43588	0.84539	1.12055	0.461335	2.72175	0.80152	0.975967	0.596923	0.258176	1.38013	0.227601	0.928691	0.578332	0.234623	1.42555	0.234172	0.826151
CPA2	0.460396	0.247128	0.857709	0.0145463	0.0441237	0.669211	0.274166	1.63348	0.377679	0.690172	0.578803	0.331839	1.00956	0.0540508	0.457062	0.752326	0.401842	1.4085	0.373766	0.763213	0.515269	0.252263	1.05248	0.068821	0.391419	0.467736	0.216503	1.0105	0.0531894	0.372326	0.817761	0.442945	1.50974	0.520143	0.928691	0.844691	0.428979	1.66326	0.625381	0.915214
CADM3	0.416166	0.167987	1.031	0.0582229	0.123216	1.02652	0.284423	3.70482	0.968122	0.999491	1.04445	0.492222	2.21622	0.909793	0.985609	1.90727	0.806372	4.51118	0.141562	0.706869	0.927006	0.416265	2.06441	0.852801	0.992048	1.06574	0.435946	2.60535	0.888981	0.975967	0.979087	0.481813	1.98959	0.953414	0.982715	1.32429	0.59838	2.93082	0.488323	0.915214
DRAXIN	0.241509	0.0911415	0.639954	0.0042671	0.0184908	0.284333	0.0729509	1.10822	0.069998	0.543451	0.888196	0.410867	1.92007	0.763086	0.925878	1.54864	0.647438	3.70426	0.325631	0.763213	0.906386	0.384169	2.13847	0.822424	0.992048	0.853064	0.345498	2.10628	0.730384	0.975967	0.877051	0.41497	1.85368	0.731157	0.928691	0.96397	0.434194	2.14014	0.928147	0.991847
CD200R1	0.230565	0.0756386	0.702817	0.00987672	0.0332882	0.229894	0.0575757	0.917946	0.0374188	0.543451	0.845174	0.35058	2.03754	0.707907	0.925878	1.17549	0.460982	2.99747	0.734957	0.836014	1.00446	0.400804	2.51729	0.992426	0.999592	0.918212	0.342	2.46525	0.865533	0.975967	1.25008	0.493936	3.16375	0.637545	0.928691	1.25134	0.457114	3.42551	0.66256	0.915214
CTSS	0.835121	0.119974	5.81313	0.855579	0.904055	2.35838	0.182421	30.4896	0.511165	0.772494	2.61282	0.467283	14.6096	0.274118	0.712707	4.6418	0.702411	30.6748	0.111086	0.706869	4.18146	0.641224	27.2676	0.134794	0.542659	7.68875	1.04385	56.6335	0.0452754	0.343338	2.03934	0.331057	12.5625	0.442348	0.928691	3.63336	0.494159	26.7146	0.204989	0.811044
CLM-6	0.330255	0.0691446	1.5774	0.164931	0.286819	0.314888	0.0354326	2.7984	0.299864	0.690172	0.940749	0.276265	3.20348	0.922172	0.987041	1.25509	0.34585	4.55471	0.72973	0.836014	0.841406	0.225446	3.14029	0.797191	0.992048	0.886189	0.215451	3.64505	0.867012	0.975967	0.761043	0.239767	2.41563	0.643103	0.928691	0.914416	0.270048	3.09633	0.885681	0.988172
SCARF2	0.471346	0.225192	0.986566	0.0459499	0.107216	0.651375	0.30728	1.38079	0.263455	0.690172	1.06125	0.488052	2.30764	0.880767	0.985609	1.90078	0.675724	5.34682	0.223549	0.740198	1.96444	0.671987	5.7427	0.217327	0.706314	1.54054	0.524005	4.52911	0.432217	0.901341	1.77397	0.658874	4.7763	0.256655	0.928691	2.34197	0.759773	7.21905	0.138438	0.78984
VWC2	0.342764	0.154551	0.760185	0.00842219	0.0317931	0.577826	0.181338	1.84121	0.353613	0.690172	1.2331	0.637997	2.38329	0.533141	0.898441	2.19638	1.02463	4.70811	0.0431236	0.682891	1.90474	0.893029	4.06263	0.0954691	0.482649	2.16189	0.943536	4.95348	0.0683686	0.41477	2.04183	0.993211	4.19755	0.0522054	0.475069	2.95649	1.31812	6.63129	0.00853526	0.258903
WFIKKN1	0.338449	0.140388	0.815935	0.0158197	0.0449872	0.914124	0.259162	3.22432	0.888966	0.998714	0.65279	0.289789	1.4705	0.303323	0.735445	1.31596	0.508207	3.40759	0.571655	0.829908	0.448863	0.156103	1.29067	0.137155	0.542659	0.506248	0.16613	1.54269	0.231153	0.761918	0.436563	0.165414	1.15218	0.094154	0.612001	0.518437	0.18897	1.42233	0.202028	0.811044
NCAN	0.288917	0.102074	0.817771	0.019339	0.0533289	0.231208	0.0522342	1.02341	0.0536725	0.543451	0.305301	0.116421	0.80062	0.0158639	0.370878	0.344262	0.11895	0.996352	0.0492174	0.682891	0.180121	0.0548329	0.591678	0.00473111	0.107633	0.229147	0.0665742	0.78872	0.0194749	0.209373	0.201526	0.0651071	0.623784	0.00545875	0.165582	0.241263	0.0705633	0.824899	0.0233992	0.411843
PDGF-R-alpha	0.43042	0.148913	1.24408	0.119549	0.2365	0.441751	0.114555	1.7035	0.235455	0.690172	0.795474	0.315137	2.00795	0.628137	0.925878	1.02617	0.385008	2.73507	0.958809	0.970035	0.991065	0.297782	3.29842	0.988327	0.999592	0.780314	0.222412	2.73766	0.698497	0.975967	0.435437	0.141996	1.33528	0.145885	0.698711	0.588546	0.177359	1.95302	0.386385	0.837168
THY 1	0.460302	0.115928	1.82767	0.27011	0.396452	0.91742	0.130747	6.4373	0.930905	0.999491	0.954757	0.263023	3.4657	0.943886	0.987283	1.61504	0.37259	7.00058	0.521783	0.829908	1.14304	0.289393	4.51479	0.848715	0.992048	0.919598	0.206721	4.09082	0.912356	0.975969	0.793552	0.244228	2.57842	0.700536	0.928691	1.01271	0.283639	3.61581	0.98448	0.991847
LAYN	0.238251	0.0768183	0.738934	0.012997	0.0407836	0.38416	0.0838671	1.75967	0.217899	0.690172	0.853947	0.344136	2.11901	0.733486	0.925878	1.52052	0.569987	4.05622	0.402552	0.763213	1.05503	0.38587	2.88463	0.91686	0.999592	1.13396	0.379784	3.38577	0.821782	0.975967	0.786912	0.328931	1.88256	0.590259	0.928691	1.1036	0.43373	2.80802	0.836109	0.963113
EFNA4	0.372299	0.0858259	1.61497	0.186921	0.30125	0.756761	0.0969548	5.90674	0.790359	0.911305	1.23563	0.387216	3.94297	0.720806	0.925878	2.30779	0.642059	8.29503	0.20013	0.740198	1.81265	0.523763	6.27329	0.347732	0.81787	2.13759	0.558285	8.18449	0.267418	0.761918	1.83583	0.631897	5.3336	0.26425	0.928691	2.43366	0.77715	7.62108	0.126742	0.78984
GDF-8	0.386447	0.189129	0.789629	0.0091124	0.0318934	1.26296	0.470386	3.39098	0.643159	0.848224	0.481939	0.250683	0.926529	0.0286124	0.39863	0.823887	0.393467	1.72515	0.60742	0.829908	0.38273	0.170324	0.860021	0.0200709	0.166041	0.461966	0.198544	1.07489	0.073075	0.415614	0.275475	0.131735	0.576055	0.000614008	0.0558747	0.333324	0.152597	0.728091	0.00585129	0.258903
CLEC10A	0.283354	0.106486	0.753992	0.0115547	0.0375528	0.591534	0.170246	2.05533	0.408672	0.715176	0.469424	0.202149	1.09008	0.0785253	0.476387	0.759955	0.305166	1.89252	0.555423	0.829908	0.531351	0.215314	1.31127	0.170068	0.619048	0.72758	0.282611	1.87315	0.509797	0.903662	0.385418	0.178252	0.833353	0.01538	0.233263	0.459032	0.202011	1.04306	0.0629865	0.573177
SPOCK1	0.308991	0.0939898	1.01581	0.053097	0.119753	0.406426	0.0943259	1.75118	0.226994	0.690172	0.257133	0.0865347	0.764056	0.0145137	0.370878	0.308754	0.0975005	0.977725	0.0456877	0.682891	0.389717	0.117061	1.29744	0.12463	0.542659	0.485691	0.135456	1.74149	0.267652	0.761918	0.355921	0.113327	1.11783	0.0768604	0.582858	0.371539	0.106804	1.29247	0.119563	0.78984
TMPRSS5	0.168824	0.0581294	0.490312	0.00107493	0.0101317	0.261002	0.057366	1.1875	0.0822726	0.550319	0.433488	0.175326	1.07178	0.0703173	0.457062	0.798325	0.281944	2.26045	0.671453	0.829908	0.47361	0.165806	1.35283	0.162822	0.617366	0.498349	0.163181	1.52194	0.221459	0.761918	0.617194	0.23164	1.64448	0.33448	0.928691	0.723246	0.246325	2.12355	0.555468	0.915214
ROBO2	0.193243	0.0692638	0.539141	0.00168907	0.010979	0.377656	0.108713	1.31193	0.125363	0.645944	1.1391	0.497333	2.60903	0.758065	0.925878	2.34047	0.912498	6.00306	0.0768229	0.699088	1.34125	0.48081	3.7415	0.574845	0.935446	1.296	0.441248	3.80651	0.637166	0.975967	2.03611	0.798889	5.18937	0.136334	0.698711	2.54647	0.899471	7.20925	0.0783363	0.59405
CD38	0.250355	0.0728885	0.85991	0.0278287	0.0703448	0.29549	0.0552927	1.57913	0.153961	0.645944	0.537922	0.199139	1.45306	0.221348	0.671423	0.787381	0.276854	2.23934	0.653977	0.829908	0.639188	0.22788	1.79288	0.395043	0.827672	0.674051	0.228154	1.9914	0.475433	0.901341	0.488229	0.186593	1.27747	0.144024	0.698711	0.560497	0.203561	1.5433	0.262593	0.826151
Dkk-4	0.368607	0.140086	0.969913	0.0431916	0.106005	0.455778	0.136935	1.51702	0.200297	0.690172	0.595766	0.263719	1.34589	0.212929	0.671423	0.72449	0.308048	1.70391	0.460141	0.794377	0.882328	0.361331	2.15454	0.783436	0.992048	0.920135	0.357446	2.36861	0.863017	0.975967	1.13428	0.51605	2.49317	0.753844	0.928691	1.1287	0.482421	2.64078	0.78012	0.946763
CNTN5	0.119418	0.0386888	0.368597	0.000219407	0.00775672	0.231712	0.0568678	0.94413	0.0413326	0.543451	0.528509	0.2151	1.29857	0.164425	0.617225	1.02604	0.381557	2.75912	0.959376	0.970035	0.67799	0.269358	1.70654	0.409288	0.827672	0.742079	0.27886	1.97476	0.550272	0.944807	0.755362	0.296763	1.92265	0.556145	0.928691	0.897989	0.325086	2.48052	0.835578	0.963113
CPM	0.314602	0.0622911	1.5889	0.161641	0.286819	1.98245	0.23916	16.4329	0.525962	0.772494	0.909506	0.206607	4.00374	0.900176	0.985609	2.60901	0.491343	13.8537	0.260268	0.740198	2.29003	0.387978	13.5169	0.360341	0.81787	3.84475	0.546823	27.0326	0.175942	0.741847	1.69032	0.304857	9.37221	0.548069	0.928691	1.81875	0.286408	11.5495	0.525935	0.915214
ADAM 22	0.275152	0.111036	0.681839	0.00531836	0.0219987	0.986295	0.281205	3.45932	0.982804	0.999491	0.901689	0.421403	1.92937	0.789746	0.933336	2.14131	0.862422	5.31668	0.100802	0.706869	1.33213	0.532306	3.33375	0.540046	0.935446	1.5241	0.550812	4.21721	0.417066	0.901341	1.3569	0.606391	3.03627	0.457673	0.928691	1.87611	0.771427	4.56269	0.165249	0.791454
SKR3	0.140945	0.028762	0.690687	0.0156775	0.0449872	0.221423	0.0288975	1.69663	0.14674	0.645944	1.11407	0.339053	3.66066	0.858744	0.985609	2.17801	0.606411	7.82264	0.232784	0.740198	1.72565	0.472777	6.29865	0.408844	0.827672	2.19796	0.545672	8.85335	0.267927	0.761918	1.64538	0.502055	5.39238	0.410944	0.928691	2.62284	0.712252	9.65851	0.147119	0.78984
NRP2	0.316439	0.0705366	1.4196	0.132979	0.252107	0.3933	0.0491367	3.14805	0.379215	0.690172	0.531931	0.145747	1.94138	0.339255	0.760247	0.743948	0.179207	3.08837	0.683806	0.829908	0.881148	0.242751	3.19843	0.847458	0.992048	0.877022	0.225651	3.40866	0.849736	0.975967	0.47591	0.153526	1.47525	0.19832	0.859385	0.539667	0.163051	1.7862	0.312475	0.826151
ADAM 23	0.238266	0.106963	0.530754	0.00044787	0.00815124	0.617299	0.225793	1.68764	0.347167	0.690172	0.800479	0.422977	1.5149	0.494114	0.871753	1.65759	0.780779	3.51904	0.188275	0.740198	1.134	0.496011	2.5926	0.765656	0.992048	1.5389	0.638065	3.71156	0.337221	0.85242	1.13204	0.508372	2.52084	0.761402	0.928691	1.83375	0.734332	4.57921	0.194071	0.811044
BCAN	0.216846	0.0858437	0.547764	0.00122471	0.0101317	0.459346	0.136722	1.54327	0.20832	0.690172	0.513785	0.229323	1.1511	0.105651	0.513169	0.920219	0.374026	2.26402	0.856362	0.90615	0.285744	0.111234	0.734039	0.00926049	0.113389	0.314769	0.118211	0.838159	0.0207072	0.209373	0.364266	0.145421	0.912449	0.0311203	0.353994	0.420755	0.160612	1.10225	0.0780979	0.59405
JAM-B	0.194296	0.0578647	0.652403	0.0080244	0.0317487	0.415389	0.0820552	2.10283	0.288368	0.690172	1.0047	0.378048	2.67007	0.992503	0.996211	2.31108	0.727717	7.33953	0.155356	0.706869	1.45488	0.509437	4.15493	0.483763	0.880449	1.56765	0.490105	5.01426	0.448545	0.901341	1.18195	0.442366	3.15803	0.73885	0.928691	1.76673	0.600793	5.19536	0.301064	0.826151
CD200	0.263304	0.0850866	0.814806	0.0205961	0.0551249	0.72367	0.160007	3.27298	0.674456	0.876793	0.836683	0.322519	2.17053	0.713911	0.925878	1.71615	0.587768	5.01076	0.323201	0.763213	1.12498	0.394941	3.20446	0.825485	0.992048	1.25821	0.407469	3.88519	0.689685	0.975967	1.01131	0.365645	2.7971	0.982715	0.982715	1.19917	0.387295	3.71296	0.752777	0.946763
BMP-4	0.163599	0.0535214	0.500072	0.00149532	0.0104672	0.408194	0.106315	1.56724	0.191768	0.690172	0.662357	0.263565	1.66455	0.380931	0.785135	1.4173	0.519554	3.86626	0.495788	0.820303	0.796205	0.260246	2.43594	0.689564	0.992048	1.10219	0.335849	3.61717	0.87251	0.975967	0.154982	0.0418009	0.574613	0.00529239	0.165582	0.19607	0.0523574	0.734249	0.0155844	0.354546
RGMB	0.181469	0.059109	0.557122	0.00286284	0.0137115	0.457663	0.106008	1.97584	0.294913	0.690172	0.731303	0.295725	1.80845	0.498144	0.871753	1.6058	0.57396	4.49261	0.36691	0.763213	0.810982	0.280137	2.34775	0.69927	0.992048	0.922415	0.293173	2.90222	0.890168	0.975967	0.817838	0.30973	2.15949	0.684804	0.928691	1.26796	0.434738	3.69813	0.663782	0.915214
FLRT2	0.198625	0.0593425	0.664818	0.00873438	0.0317931	0.386361	0.0903048	1.65301	0.199745	0.690172	1.22494	0.435757	3.44337	0.700426	0.925878	2.48863	0.789393	7.84562	0.119641	0.706869	1.69691	0.535962	5.37261	0.368491	0.81787	1.8697	0.568763	6.14631	0.302721	0.834776	1.18419	0.390075	3.595	0.765405	0.928691	1.78486	0.55201	5.77111	0.333254	0.826151
UNC5C	0.15251	0.0492513	0.47226	0.00111069	0.0101317	0.25585	0.0543293	1.20486	0.0846645	0.550319	0.73484	0.302646	1.78423	0.496042	0.871753	1.41633	0.570198	3.51804	0.453374	0.794377	0.7447	0.270032	2.05375	0.569002	0.935446	0.794478	0.267426	2.36026	0.678775	0.975967	0.886154	0.373557	2.10214	0.783903	0.934568	1.12636	0.450938	2.81342	0.798908	0.952717
SMOC2	0.242741	0.101819	0.578708	0.00140383	0.0104672	0.555318	0.181142	1.70242	0.303427	0.690172	0.665403	0.308734	1.43412	0.298469	0.735445	1.1909	0.516036	2.74836	0.6822	0.829908	0.910057	0.337305	2.45535	0.852354	0.992048	1.06729	0.371265	3.06818	0.903792	0.975969	1.08365	0.439635	2.67105	0.861452	0.967804	1.65736	0.612408	4.48533	0.319921	0.826151
EPHB6	0.263788	0.0827059	0.841341	0.0243288	0.0632548	0.547749	0.110919	2.70493	0.460066	0.734491	0.550081	0.200065	1.51246	0.246775	0.701766	0.968334	0.320986	2.92122	0.954451	0.970035	0.959415	0.309069	2.97822	0.94285	0.999592	1.0043	0.29239	3.44959	0.994558	0.999223	1.04913	0.382918	2.87441	0.925699	0.982715	1.30043	0.427827	3.95282	0.643272	0.915214
RGMA	0.166449	0.0580663	0.477129	0.000846439	0.0101317	0.204273	0.0457343	0.912386	0.0375215	0.543451	0.483402	0.194107	1.20386	0.118424	0.513169	0.823362	0.304256	2.22814	0.70198	0.829908	0.401723	0.133268	1.21095	0.105238	0.504035	0.552	0.173275	1.7585	0.314828	0.842628	0.261169	0.0907077	0.751965	0.0128359	0.233263	0.302004	0.0978424	0.932179	0.037334	0.485342
CDH3	0.171149	0.0553028	0.529667	0.00219483	0.0126242	0.439814	0.11407	1.69577	0.232892	0.690172	0.523136	0.207214	1.32072	0.170302	0.617225	0.992243	0.375801	2.61986	0.987458	0.987458	0.538905	0.17867	1.62545	0.272407	0.774656	0.593567	0.180334	1.95372	0.390819	0.901341	0.839825	0.33068	2.1329	0.713559	0.928691	1.10279	0.402865	3.01876	0.848964	0.965696
TNFRSF21	0.141687	0.0397883	0.50455	0.00256418	0.0137115	0.262955	0.0519704	1.33048	0.106357	0.645233	0.779905	0.276319	2.20127	0.638676	0.925878	1.69013	0.522749	5.46446	0.380729	0.763213	1.05658	0.302995	3.68443	0.931177	0.999592	1.04647	0.280247	3.9076	0.946131	0.989631	0.81227	0.260221	2.53547	0.720337	0.928691	1.00664	0.282652	3.5851	0.991847	0.991847
NBL1	0.18254	0.0144212	2.31054	0.189086	0.30125	0.203611	0.00865876	4.78791	0.323211	0.690172	0.149585	0.0146133	1.53118	0.109386	0.513169	0.219546	0.0208	2.31733	0.207308	0.740198	0.353789	0.0377402	3.31653	0.362833	0.81787	0.23635	0.0220527	2.53309	0.233286	0.761918	0.0909189	0.00885018	0.93402	0.0436545	0.441396	0.0575223	0.00456698	0.724508	0.0271545	0.411843
PRTG	0.0617916	0.0134699	0.283462	0.000340955	0.00775672	0.0952262	0.0138261	0.655864	0.0169227	0.543451	0.537336	0.163143	1.7698	0.307109	0.735445	1.16653	0.31502	4.31967	0.817623	0.897005	0.884895	0.229216	3.41616	0.859169	0.992048	0.766226	0.178546	3.28824	0.720127	0.975967	0.71758	0.205861	2.5013	0.602428	0.928691	0.721132	0.179768	2.8928	0.644605	0.915214
GDNFR-alpha-3	0.141229	0.0453999	0.439333	0.000723687	0.0101317	0.495923	0.107194	2.29433	0.369514	0.690172	0.730928	0.278519	1.9182	0.524303	0.898441	2.17156	0.681943	6.91507	0.189457	0.740198	0.670413	0.180822	2.48561	0.549785	0.935446	0.863898	0.222977	3.34708	0.83233	0.975967	1.22823	0.37286	4.04586	0.73538	0.928691	2.02034	0.519306	7.86005	0.310292	0.826151
DDR1	0.159956	0.0245502	1.04219	0.0552704	0.119753	0.345987	0.0295506	4.05091	0.397824	0.709842	0.666068	0.14325	3.097	0.604278	0.925878	1.39803	0.261672	7.46922	0.695134	0.829908	0.767679	0.13021	4.52601	0.77024	0.992048	0.513803	0.0746718	3.53539	0.498599	0.903662	0.785951	0.162006	3.81294	0.764998	0.928691	0.66318	0.109603	4.01273	0.654757	0.915214
CDH6	0.0998268	0.0292117	0.341144	0.00023763	0.00775672	0.257837	0.0589958	1.12686	0.0716639	0.543451	0.498643	0.188391	1.31983	0.16116	0.617225	1.08435	0.379016	3.10231	0.879976	0.920434	0.560635	0.15895	1.97743	0.368219	0.81787	0.733314	0.201937	2.66296	0.637345	0.975967	0.545443	0.174546	1.70447	0.297094	0.928691	0.719395	0.214702	2.41046	0.593449	0.915214
NTRK3	0.0623683	0.0139802	0.278237	0.000276203	0.00775672	0.130796	0.0190713	0.89703	0.0383983	0.543451	0.220075	0.0641217	0.755327	0.0161308	0.370878	0.457653	0.120987	1.73115	0.249525	0.740198	0.282385	0.0678548	1.17517	0.0821948	0.439984	0.416856	0.096811	1.79493	0.240127	0.761918	0.364206	0.0945201	1.40336	0.142217	0.698711	0.373882	0.0863608	1.61865	0.188227	0.811044
SCARA5	0.104239	0.0236198	0.460024	0.00283515	0.0137115	0.27058	0.0260061	2.81525	0.274024	0.690172	0.463699	0.128832	1.66897	0.239552	0.701766	1.38218	0.312113	6.12088	0.669887	0.829908	0.931146	0.196311	4.41663	0.928432	0.999592	0.86016	0.163183	4.53402	0.859024	0.975967	0.325747	0.0805767	1.3169	0.11555	0.698711	0.589448	0.119921	2.89732	0.51531	0.915214
NTRK2	0.0877919	0.0202197	0.381184	0.00116473	0.0101317	0.372815	0.0495507	2.80502	0.337933	0.690172	0.390012	0.109544	1.38857	0.146145	0.604507	1.28864	0.27591	6.01858	0.747093	0.839327	0.84856	0.139957	5.14483	0.85826	0.992048	1.00091	0.159426	6.28397	0.999223	0.999223	1.02968	0.189661	5.59016	0.972972	0.982715	1.32196	0.198731	8.79363	0.772816	0.946763
Nr-CAM	0.047063	0.00664172	0.333487	0.00221964	0.0126242	0.275868	0.0269323	2.82573	0.277971	0.690172	0.212666	0.0410154	1.10268	0.0652467	0.457062	0.636742	0.110849	3.6576	0.612808	0.829908	0.307776	0.0486773	1.94601	0.210433	0.706314	0.435135	0.060522	3.12849	0.40838	0.901341	0.667045	0.11464	3.88127	0.652257	0.928691	0.781031	0.108501	5.62214	0.806145	0.952717

## Sheet: Table S6
Supplemental Table S6. Differences in protein levels (Normalized Protein eXpression [NPX]) during follow-up in cases
Ratios of mean geometrical protein levels between the compared time-points are given. A value > 1 indicates an increase over time, a value < 1 indicates lower levels at the latter time-point.
Protein	Pairwise comparison
	Acute phase vs 3 months					3 months vs 7 years
	Paired samples t-test			Pearson correlation		Paired samples t-test			Pearson correlation
	Ratio	p-value	FDR	r	p-value	Ratio	p-value	FDR	r	p-value
NMNAT1	0.905841	0.00177053	0.00251747	0.589978	1.04739e-20	0.939175	0.0225668	0.0419098	0.542229	3.84432e-17
gal-8	0.938985	0.00432285	0.00587133	0.692094	1.05216e-30	0.876104	1.24663e-09	1.41804e-08	0.618425	3.98603e-23
CTSC	1.0183	0.413186	0.427272	0.666249	8.4512e-28	1.01731	0.288473	0.391807	0.779121	3.00791e-43
SMPD1	1.08831	9.0038e-06	1.67213e-05	0.645233	1.21176e-25	1.03172	0.120493	0.185846	0.629696	3.7339e-24
NEP	0.941073	0.0546002	0.0637003	0.737342	1.32858e-36	0.968214	0.339972	0.448369	0.650618	3.52404e-26
PVR	0.970301	0.0201936	0.0258819	0.721671	1.98682e-34	1.0276	0.0216369	0.041811	0.731147	1.00317e-35
Beta-NGF	0.976722	0.00457177	0.0061181	0.870283	1.16504e-64	1.03568	0.000305564	0.000868947	0.8124	1.1152e-49
LXN	0.963794	0.0303105	0.0372737	0.62371	1.32903e-23	0.946918	2.96141e-05	0.000112287	0.572982	2.2678e-19
MANF	0.792651	2.97832e-05	5.31426e-05	0.617516	4.80548e-23	0.599183	1.90493e-11	2.88914e-10	0.184941	0.00778518
LAT	0.742637	9.4346e-08	2.14637e-07	0.650198	3.88352e-26	0.56608	1.49044e-13	2.71261e-12	0.198251	0.00428297
HAGH	0.937786	0.287121	0.307388	0.728624	2.24892e-35	0.705704	2.76702e-06	1.67866e-05	0.309926	5.80609e-06
CLEC1B	0.835903	3.1066e-05	5.43655e-05	0.574818	1.64062e-19	0.674093	6.19531e-17	2.81887e-15	0.478702	3.39081e-13
IL-5R-alpha	0.943483	0.000369811	0.00058022	0.89878	5.42266e-75	1.07145	2.2464e-05	9.29193e-05	0.901723	3.12025e-76
CLM-1	0.982523	0.17528	0.19692	0.925177	8.85771e-88	1.05138	0.00938937	0.0189874	0.833573	1.76227e-54
KYNU	0.974621	0.479813	0.485144	0.476367	4.57438e-13	1.00621	0.846528	0.906283	0.405543	1.47505e-09
GM-CSF-R-alpha	1.1165	9.01597e-15	3.41856e-14	0.939132	1.30943e-96	1.02383	0.108173	0.172697	0.924715	1.62205e-87
G-CSF	0.888873	0.00016778	0.00028274	0.484243	1.65124e-13	1.04742	0.0890699	0.14737	0.470281	9.87559e-13
MATN3	0.930525	2.1543e-07	4.78149e-07	0.730746	1.14112e-35	1.02177	0.0773213	0.132759	0.729528	1.68569e-35
GDNF	0.956943	0.00093022	0.00134365	0.716314	1.01834e-33	1.04721	0.000888334	0.00224551	0.675563	8.20632e-29
PLXNB3	0.963372	0.037146	0.0450705	0.74816	3.38026e-38	0.895929	2.04535e-08	2.06807e-07	0.668072	5.39028e-28
MSR1	1.06857	1.08664e-08	2.67256e-08	0.869327	2.34166e-64	1.05887	0.000110021	0.00037081	0.783762	4.4718e-44
PLXNB1	0.963437	0.000887326	0.00130237	0.940539	1.29699e-97	1.04061	0.0030477	0.00729843	0.914616	3.6113e-82
EZR	1.13617	1.80788e-17	9.13983e-17	0.647737	6.84429e-26	0.996406	0.784941	0.855726	0.624744	1.06943e-23
NAAA	1.05898	0.00576719	0.007606	0.717597	6.90819e-34	1.00199	0.945419	0.977649	0.564055	1.06313e-18
sFRP-3	0.958425	0.00355699	0.00490434	0.776104	1.01329e-42	1.01375	0.29671	0.397068	0.793666	6.51089e-46
RSPO1	0.858046	0.000338053	0.000539698	0.387062	9.07497e-09	1.08509	6.43248e-08	5.85356e-07	0.764277	9.9223e-41
GFR-alpha-1	0.957072	0.0426909	0.0511168	0.542517	3.6725e-17	1.00797	0.639084	0.755281	0.639792	4.11612e-25
Alpha-2-MRAP	0.97102	0.0522677	0.0617709	0.872558	2.16493e-65	0.984707	0.22934	0.326093	0.891285	5.32842e-72
GZMA	1.02105	0.254377	0.275575	0.712191	3.49116e-33	0.973473	0.132762	0.201356	0.635491	1.06354e-24
LAIR-2	1.01789	0.249119	0.27313	0.927631	3.35333e-89	1.0568	0.0042009	0.00955704	0.889788	1.98784e-71
SIGLEC1	1.06911	0.000179157	0.000296423	0.733211	5.14742e-36	1.05145	0.0170222	0.0336744	0.663583	1.62242e-27
Siglec-9	1.04559	8.94598e-08	2.0874e-07	0.887932	9.89225e-71	0.996473	0.728628	0.828815	0.821243	1.31691e-51
MDGA1	1.17358	4.01309e-24	6.08651e-23	0.921882	6.05501e-86	0.998823	0.936954	0.977649	0.902319	1.73149e-76
CRTAM	1.11763	8.43167e-12	2.55761e-11	0.855564	3.05569e-60	1.01389	0.526433	0.66063	0.72716	3.57788e-35
FcRL2	1.09994	8.97765e-15	3.41856e-14	0.876191	1.37524e-66	1.02376	0.0955974	0.155346	0.834021	1.37153e-54
N2DL-2	1.02401	0.0298482	0.0372081	0.911701	9.52427e-81	1.04605	0.00506615	0.0109767	0.802842	1.04593e-47
N-CDase	1.02033	0.248279	0.27313	0.871053	6.61556e-65	1.0001	0.995851	0.995851	0.826377	8.92542e-53
SCARB2	1.02432	0.0620535	0.0714793	0.772846	3.68285e-42	1.0944	2.82277e-05	0.000111683	0.587152	1.76857e-20
EDA2R	1.01324	0.366202	0.383038	0.856571	1.5799e-60	1.20938	3.20609e-20	2.91754e-18	0.822287	7.67e-52
TNFRSF12A	1.18505	2.2928e-14	8.34581e-14	0.462429	2.60721e-12	1.089	6.55161e-05	0.000229306	0.563855	1.10004e-18
IL-12B, IL-12A	1.14218	5.55335e-07	1.17524e-06	0.689761	1.9804e-30	0.99089	0.716989	0.825899	0.689536	2.10465e-30
GCP5	1.06054	0.000386962	0.00059684	0.836993	2.55289e-55	0.945644	0.00375421	0.00875983	0.775563	1.25767e-42
TN-R	1.08265	5.796e-07	1.19872e-06	0.815527	2.38509e-50	0.995937	0.784531	0.855726	0.803299	8.46778e-48
CPA2	1.16035	6.53672e-07	1.32187e-06	0.579001	7.78915e-20	1.12669	6.45647e-05	0.000229306	0.514574	2.53325e-15
CADM3	1.06129	3.36444e-05	5.77667e-05	0.845364	1.85689e-57	1.08017	0.000184817	0.000579944	0.714085	1.98757e-33
DRAXIN	1.16854	1.07844e-18	7.00986e-18	0.787024	1.13877e-44	1.1048	2.40719e-07	1.68503e-06	0.728028	2.71794e-35
CD200R1	1.12162	1.83671e-21	1.51946e-20	0.879188	1.32436e-67	0.992591	0.534016	0.66063	0.84085	2.73626e-56
CTSS	0.99039	0.150141	0.170786	0.808502	7.32931e-49	0.98959	0.117052	0.183651	0.804513	4.81656e-48
CLM-6	1.03478	1.13195e-06	2.23929e-06	0.904842	1.36911e-77	1.04845	6.17486e-06	2.95743e-05	0.819723	2.87318e-51
SCARF2	1.17485	5.48744e-25	9.98713e-24	0.857355	9.42167e-61	1.07271	7.83484e-07	5.09265e-06	0.836071	4.31544e-55
VWC2	1.08046	4.97004e-06	9.42236e-06	0.826573	8.03929e-53	1.08308	9.23238e-06	4.20073e-05	0.789594	3.80842e-45
WFIKKN1	1.10202	6.64557e-09	1.72785e-08	0.767602	2.81169e-41	0.960459	0.00655343	0.0138689	0.770906	7.86186e-42
NCAN	1.00777	0.472288	0.482901	0.839246	6.97662e-56	0.986963	0.212499	0.311894	0.81858	5.14035e-51
PDGF-R-alpha	1.14974	4.51897e-22	4.11226e-21	0.778252	4.27593e-43	1.03648	0.00825165	0.0170659	0.692317	9.90064e-31
THY 1	1.03956	1.19908e-05	2.18233e-05	0.835133	7.33876e-55	1.02287	0.0625442	0.109452	0.717474	7.1704e-34
LAYN	1.08003	1.02701e-08	2.59605e-08	0.818095	6.57205e-51	1.12912	7.26044e-10	9.43858e-09	0.662397	2.16377e-27
EFNA4	1.00594	0.551937	0.551937	0.799552	4.71555e-47	1.0699	5.91013e-06	2.95743e-05	0.637181	7.3378e-25
GDF-8	1.3442	8.31793e-29	2.52311e-27	0.755597	2.42593e-39	0.999058	0.965011	0.986697	0.742341	2.49168e-37
CLEC10A	1.07952	2.60021e-09	6.95938e-09	0.851019	5.63814e-59	1.03492	0.0379385	0.0676943	0.763606	1.27668e-40
SPOCK1	0.922761	2.82938e-10	8.04605e-10	0.794971	3.66481e-46	0.996104	0.741933	0.833529	0.764872	7.93079e-41
TMPRSS5	1.11125	2.8686e-16	1.30521e-15	0.826869	6.86457e-53	1.04145	0.000252762	0.000766711	0.845236	2.00692e-57
ROBO2	1.16074	1.57166e-18	9.53471e-18	0.74775	3.89873e-38	0.999832	0.991818	0.995851	0.66715	6.76957e-28
CD38	1.01174	0.332681	0.352023	0.864449	7.58067e-63	0.992391	0.613148	0.734164	0.782197	8.54832e-44
Dkk-4	1.05095	0.00834762	0.0108519	0.7021	6.51131e-32	1.18362	4.72758e-14	1.07552e-12	0.653696	1.72002e-26
CNTN5	1.10157	2.01566e-11	5.91693e-11	0.805062	3.72556e-48	0.998453	0.910339	0.963266	0.794739	4.05978e-46
CPM	1.07163	9.79508e-17	4.69133e-16	0.806317	2.06639e-48	0.987927	0.222974	0.322074	0.654315	1.48759e-26
ADAM 22	1.139	1.10369e-12	3.58701e-12	0.741224	3.63329e-37	1.02552	0.143848	0.214593	0.732272	6.97816e-36
SKR3	1.03151	0.00268428	0.003758	0.784854	2.83657e-44	1.07589	1.26956e-07	1.05027e-06	0.653369	1.85708e-26
NRP2	1.02094	0.0285114	0.0360352	0.80233	1.32477e-47	1.00317	0.789901	0.855726	0.733005	5.50258e-36
ADAM 23	1.20699	2.95701e-22	3.10963e-21	0.814981	3.12953e-50	1.04492	0.00471265	0.0104598	0.801075	2.35682e-47
BCAN	1.17651	3.07546e-22	3.10963e-21	0.785628	2.05081e-44	0.949949	0.000543879	0.00149979	0.769752	1.2299e-41
JAM-B	1.04686	0.000565141	0.000843079	0.760704	3.76144e-40	1.05784	0.000776382	0.00201859	0.642984	2.0144e-25
CD200	1.08094	2.48822e-12	7.80786e-12	0.855606	2.97195e-60	1.06448	5.57326e-06	2.95743e-05	0.750134	1.69537e-38
BMP-4	1.19161	7.30178e-16	3.1641e-15	0.45481	6.53321e-12	1.02081	0.27798	0.383276	0.357788	1.29326e-07
RGMB	1.08196	2.42624e-08	5.8102e-08	0.779858	2.22923e-43	1.05117	0.000712432	0.0019068	0.726428	4.50775e-35
FLRT2	1.13334	1.34613e-29	6.1249e-28	0.859308	2.56452e-61	1.04222	0.000270237	0.000793275	0.786675	1.3196e-44
UNC5C	1.11864	4.86254e-18	2.76557e-17	0.867526	8.59266e-64	1.12904	3.35269e-15	1.01698e-13	0.809411	4.74327e-49
SMOC2	1.07116	0.000562218	0.000843079	0.622465	1.72476e-23	1.07731	1.47884e-05	6.40829e-05	0.686739	4.45438e-30
EPHB6	1.05769	2.66799e-07	5.78064e-07	0.840429	3.50186e-56	1.04887	0.000935212	0.00230012	0.694823	4.98202e-31
RGMA	1.10061	6.23079e-15	2.57728e-14	0.842376	1.11263e-56	1.01297	0.272691	0.381768	0.794349	4.82246e-46
CDH3	1.10864	2.6687e-14	9.34046e-14	0.811769	1.51725e-49	1.00848	0.594123	0.72087	0.679557	2.9402e-29
TNFRSF21	1.11977	9.67461e-23	1.2577e-21	0.829426	1.73016e-53	1.02559	0.0220542	0.041811	0.774194	2.16492e-42
NBL1	0.979882	4.61997e-06	8.94505e-06	0.895614	1.06132e-73	1.0058	0.368533	0.479092	0.816544	1.43495e-50
PRTG	1.17608	1.75921e-32	1.60088e-30	0.730018	1.44108e-35	1.00757	0.506426	0.649082	0.718247	5.67119e-34
GDNFR-alpha-3	1.15195	4.82311e-20	3.37618e-19	0.722282	1.64524e-34	1.05624	4.75391e-06	2.70378e-05	0.745914	7.35451e-38
DDR1	1.07901	1.15884e-17	6.20318e-17	0.770991	7.60722e-42	1.00621	0.537215	0.66063	0.642561	2.21599e-25
CDH6	1.13609	8.28511e-26	1.88486e-24	0.831301	6.20798e-54	1.06037	1.51741e-07	1.1507e-06	0.779374	2.7143e-43
NTRK3	1.03844	0.000198442	0.000322468	0.783069	5.96295e-44	1.02318	0.0263813	0.048014	0.738397	9.36166e-37
SCARA5	1.08505	3.77732e-14	1.2731e-13	0.757491	1.22192e-39	0.996138	0.711968	0.825899	0.709335	8.09371e-33
NTRK2	1.11533	2.65088e-20	2.01025e-19	0.679093	3.31553e-29	1.01625	0.085772	0.144542	0.647845	6.67637e-26
Nr-CAM	1.04152	4.45013e-10	1.22716e-09	0.850242	9.19144e-59	1.02732	0.000160009	0.000520029	0.78203	9.15848e-44

## Sheet: Table S7
Supplemental Table S7. Comparisons of plasma protein levels (Normalized Protein eXpression [NPX]) between cases and controls (paired samples t-test)
Ratios of mean geometrical protein levels for cases to controls are given. A value > 1 indicates higher levels in cases than controls, and a value < 1 indicates lower levels in cases than controls.
	Acute phase (cases) vs baseline (controls)				3 months (cases) vs baseline (controls)
	Ratio	Cohen's D	p-value	FDR	Ratio	Cohen's D	p-value	FDR
NMNAT1	1.15689	0.24892	0.00444771	0.00861153	1.05436	0.0904147	0.262116	0.411252
gal-8	1.32571	0.69954	2.48564e-11	1.88494e-10	1.24373	0.541168	2.85089e-08	3.70615e-07
CTSC	1.05164	0.14258	0.13457	0.180087	1.06823	0.186916	0.0306723	0.0734521
SMPD1	0.933677	-0.209795	0.0348013	0.0519166	1.01936	0.0586161	0.553229	0.709068
NEP	1.13558	0.224505	0.0203038	0.0342156	1.08012	0.136091	0.136982	0.239718
PVR	1.01553	0.0741235	0.440991	0.489393	0.98964	-0.050079	0.588875	0.715085
Beta-NGF	1.02868	0.147168	0.17471	0.223924	1.00605	0.0314078	0.757304	0.850798
LXN	1.06709	0.264124	0.00728167	0.0129928	1.02507	0.100712	0.176733	0.303447
MANF	4.53873	1.27696	1.70234e-41	7.74563e-40	3.59966	1.08127	1.34827e-31	1.22693e-29
LAT	4.77178	1.3612	1.71865e-43	1.56397e-41	3.53057	1.09878	1.01446e-30	4.61578e-29
HAGH	2.2707	0.963162	8.86472e-18	1.34448e-16	2.1056	0.874504	9.57774e-19	2.17894e-17
CLEC1B	2.55097	1.41148	9.50642e-41	2.88361e-39	2.13278	1.14161	6.6941e-29	2.03055e-27
IL-5R-alpha	1.0572	0.112424	0.22791	0.280268	0.996283	-0.00752749	0.932183	0.949804
CLM-1	1.12824	0.256787	0.00850197	0.0148137	1.1048	0.212093	0.0258589	0.0635989
KYNU	1.06529	0.14856	0.17438	0.223924	1.06151	0.140217	0.103703	0.192591
GM-CSF-R-alpha	0.94926	-0.110002	0.287583	0.339871	1.05352	0.110148	0.290117	0.432798
G-CSF	1.08012	0.183686	0.0593109	0.0843326	0.957215	-0.104212	0.20554	0.338428
MATN3	1.07808	0.349701	0.000275942	0.000697519	1.00193	0.00898315	0.914994	0.949804
GDNF	1.06162	0.272394	0.00471074	0.00893078	1.01438	0.0650352	0.467017	0.624978
PLXNB3	1.21319	0.602374	4.42946e-10	2.51925e-09	1.16715	0.48177	7.01748e-07	7.98238e-06
MSR1	1.0461	0.127733	0.121452	0.164957	1.11771	0.315374	0.000138713	0.000841526
PLXNB1	1.10789	0.312994	0.00862776	0.0148137	1.06989	0.20638	0.0755488	0.156249
EZR	0.886119	-0.54632	2.74426e-11	1.92098e-10	1.00793	0.0356838	0.604228	0.723484
NAAA	0.920473	-0.210291	0.0257806	0.0397633	0.978509	-0.0551324	0.574929	0.715085
sFRP-3	1.07377	0.271124	0.00508378	0.00925247	1.02936	0.11021	0.244073	0.38966
RSPO1	1.23872	0.82852	3.34281e-06	1.12665e-05	1.06206	0.233021	0.00235096	0.00855748
GFR-alpha-1	1.1533	0.616781	3.33215e-07	1.28403e-06	1.10544	0.433506	9.1997e-06	9.30192e-05
Alpha-2-MRAP	1.09139	0.20702	0.0217301	0.0354925	1.06437	0.147673	0.0825016	0.164457
GZMA	1.11095	0.334686	0.0024091	0.00498247	1.13531	0.403685	1.60599e-05	0.000146145
LAIR-2	1.14159	0.227354	0.0245213	0.039148	1.16373	0.260333	0.00932871	0.0266351
SIGLEC1	1.03859	0.105856	0.206748	0.257727	1.11217	0.297226	0.000337703	0.00161742
Siglec-9	1.01319	0.0588374	0.53568	0.583093	1.05844	0.255014	0.00853676	0.0263339
MDGA1	0.862096	-0.297506	0.00222226	0.00470292	1.00114	0.00228159	0.980456	0.980456
CRTAM	0.910905	-0.220104	0.0218415	0.0354925	1.01953	0.0456313	0.615371	0.727256
FcRL2	0.959264	-0.115428	0.189429	0.239417	1.05178	0.140122	0.117607	0.214045
N2DL-2	1.06746	0.24598	0.0423721	0.0621913	1.09233	0.332782	0.00427318	0.0142376
N-CDase	1.00066	0.00151794	0.987155	0.987155	1.02203	0.0504916	0.589355	0.715085
SCARB2	1.04114	0.184607	0.0628665	0.0880132	1.06827	0.302414	0.00133659	0.00528826
EDA2R	1.09671	0.235471	0.0026516	0.00536212	1.11083	0.268105	0.000771342	0.00334248
TNFRSF12A	0.921839	-0.295707	0.00121269	0.00269159	1.09286	0.322647	0.00124588	0.0051534
IL-12B, IL-12A	1.01592	0.0331909	0.734303	0.776995	1.1653	0.321474	0.0001986	0.00106309
GCP5	0.995424	-0.011055	0.903994	0.914039	1.05044	0.118613	0.185428	0.31248
TN-R	0.898768	-0.279671	0.00293093	0.00579814	0.968738	-0.0832236	0.341846	0.490572
CPA2	0.961848	-0.099621	0.351712	0.401456	1.11775	0.285086	0.00438079	0.0142376
CADM3	0.965736	-0.110503	0.280123	0.33541	1.02059	0.0645965	0.506859	0.658917
DRAXIN	0.858151	-0.476243	1.09582e-06	3.83538e-06	0.996557	-0.0107359	0.901372	0.949804
CD200R1	0.892159	-0.40999	2.72232e-05	7.74161e-05	1.002	0.00718628	0.939367	0.949804
CTSS	1.10567	0.704289	7.84599e-13	6.49077e-12	1.09543	0.63901	1.59604e-11	2.90479e-10
CLM-6	1.00283	0.0153904	0.87972	0.909711	1.03587	0.191816	0.0476929	0.105855
SCARF2	0.890039	-0.410156	1.43767e-05	4.22027e-05	1.04315	0.148739	0.0841385	0.164457
VWC2	1.03113	0.09191	0.363342	0.408199	1.10988	0.312535	0.000742876	0.00334248
WFIKKN1	0.902463	-0.317188	0.000820294	0.00186617	0.990937	-0.0281377	0.722227	0.831932
NCAN	0.92662	-0.352996	0.000454562	0.00108856	0.932036	-0.326002	0.00023092	0.00116743
PDGF-R-alpha	0.908459	-0.408169	1.02694e-05	3.11504e-05	1.04336	0.18048	0.0193632	0.0506251
THY 1	0.998071	-0.0104139	0.901261	0.914039	1.03534	0.187264	0.0194712	0.0506251
LAYN	0.97514	-0.0917271	0.352928	0.401456	1.04888	0.173905	0.058299	0.126314
EFNA4	1.05837	0.299803	0.000646592	0.00150871	1.06441	0.329875	9.41252e-05	0.000658877
GDF-8	0.647492	-1.16233	3.07151e-25	6.98769e-24	0.866746	-0.382432	2.82044e-05	0.000233328
CLEC10A	0.873678	-0.402825	4.59413e-06	1.4416e-05	0.940982	-0.181457	0.0346596	0.0808724
SPOCK1	1.06074	0.244814	0.00492897	0.0091538	0.9804	-0.0821772	0.282694	0.428753
TMPRSS5	0.856761	-0.460919	3.38646e-07	1.28403e-06	0.949719	-0.153811	0.0615317	0.130218
ROBO2	0.870971	-0.509823	5.49889e-08	2.38285e-07	1.00474	0.0174353	0.824199	0.906805
CD38	1.02861	0.100149	0.240996	0.292409	1.0402	0.139939	0.0849393	0.164457
Dkk-4	0.980806	-0.0570694	0.538239	0.583093	1.02723	0.079105	0.369795	0.517713
CNTN5	0.872474	-0.446573	7.92276e-07	2.88389e-06	0.96029	-0.13264	0.131098	0.23392
CPM	0.985383	-0.0869959	0.308727	0.360181	1.05695	0.327202	0.000121607	0.000790445
ADAM 22	0.941956	-0.213007	0.0448815	0.0648288	1.06974	0.240155	0.00936617	0.0266351
SKR3	0.996936	-0.0167449	0.866352	0.906184	1.02829	0.152209	0.0971388	0.184159
NRP2	1.00612	0.027521	0.639309	0.684436	1.0279	0.124078	0.0423849	0.0964257
ADAM 23	0.834829	-0.497347	1.79075e-07	7.4072e-07	1.00266	0.00731533	0.92857	0.949804
BCAN	0.803061	-0.756935	2.55477e-13	2.58316e-12	0.941274	-0.208871	0.0142783	0.0393736
JAM-B	1.08644	0.343114	0.000319251	0.000785186	1.13374	0.519524	8.39152e-09	1.27271e-07
CD200	0.868841	-0.588735	1.3439e-09	6.79415e-09	0.938389	-0.266281	0.00259495	0.00908232
BMP-4	0.816324	-0.882517	1.18144e-14	1.53587e-13	0.971716	-0.124767	0.208264	0.338428
RGMB	0.906862	-0.437649	3.43296e-05	9.32429e-05	0.9778	-0.100497	0.266742	0.411415
FLRT2	0.889272	-0.511494	1.37298e-10	8.32942e-10	1.00515	0.0223957	0.748644	0.850798
UNC5C	0.889793	-0.382986	3.4838e-05	9.32429e-05	0.995046	-0.0162876	0.841453	0.911574
SMOC2	0.93894	-0.224683	0.0253336	0.0397475	1.00408	0.0145115	0.867053	0.928257
EPHB6	0.962014	-0.175535	0.066003	0.0910041	1.01522	0.0684633	0.423986	0.584587
RGMA	0.845403	-0.668049	6.06291e-11	3.94089e-10	0.931233	-0.283406	0.00141022	0.0053471
CDH3	0.885264	-0.469671	4.3742e-06	1.42161e-05	0.982126	-0.0695071	0.436339	0.59264
TNFRSF21	0.898861	-0.505582	2.25349e-09	1.0793e-08	1.00321	0.0152067	0.827086	0.906805
NBL1	1.02769	0.187125	0.0275364	0.0417635	1.0063	0.043001	0.587661	0.715085
PRTG	0.817282	-0.890291	2.53562e-19	4.61483e-18	0.957215	-0.192939	0.0246654	0.0623488
GDNFR-alpha-3	0.866806	-0.650332	1.29253e-09	6.79415e-09	0.991279	-0.0398515	0.637676	0.743955
DDR1	0.958537	-0.245143	0.00146815	0.00318099	1.03234	0.184257	0.00868151	0.0263339
CDH6	0.86944	-0.642116	5.64159e-13	5.13385e-12	0.985757	-0.0658418	0.345018	0.490572
NTRK3	0.908333	-0.487231	4.8731e-08	2.21726e-07	0.941209	-0.307054	0.000165879	0.000943435
SCARA5	0.978678	-0.108453	0.166624	0.21975	1.05979	0.292215	7.87468e-05	0.000597163
NTRK2	0.891606	-0.75159	1.62393e-13	1.84722e-12	0.992237	-0.0510548	0.505494	0.658917
Nr-CAM	0.952474	-0.32857	0.000146662	0.000381322	0.988923	-0.0751616	0.323772	0.475213

## Sheet: Table S8
Supplemental Table S8. Correlations between protein levels, acute stroke severity, sampling day and cardiovascular risk factors
Spearmans correlations (rho) between plasma protein levels (Normalized Protein eXpression [NPX]) and cardiovascular risk factors.
Protein	Acute phase (cases)																3-months follow-up (cases)														7-year follow-up (cases)												Controls
	Stroke severity		Age		Sex (Male)		Hypertention		Diabetes		Hyperlipidemia		Smoking		Sampling day		Age		Sex (Male)		Hypertention		Diabetes		Hyperlipidemia		Smoking		Sampling day		Age		Sex (Male)		Hypertention		Diabetes		Hyperlipidemia		Smoking		Age		Sex (Male)		Hypertention		Diabetes
	rho	p-value	rho	p-value	rho	p-value	rho	p-value	rho	p-value	rho	p-value	rho	p-value	rho	p-value	rho	p-value	rho	p-value	rho	p-value	rho	p-value	rho	p-value	rho	p-value	rho	p-value	rho	p-value	rho	p-value	rho	p-value	rho	p-value	rho	p-value	rho	p-value	rho	p-value	rho	p-value	rho	p-value	rho
NMNAT1	0.0697853	0.31771	0.0865481	0.214976	0.20648	0.00283601	0.0728259	0.29703	0.0222773	0.75002	0.0253216	0.717228	-0.149532	0.0315181	-0.134954	0.0536976	0.158217	0.0227908	0.130546	0.0608077	0.0574727	0.410758	0.052823	0.4497	-0.0196793	0.778367	-0.192452	0.00546692	0.0436833	0.532985	0.190934	0.0059762	0.14157	0.042378	0.152543	0.0286032	-0.0102082	0.884215	0.079643	0.255143	-0.0488671	0.485475	0.134483	0.0557541	0.159731	0.022822	0.266867	0.000118683	0.162804
gal-8	-0.0755502	0.279278	0.0152381	0.827489	-0.0498498	0.475651	-0.1493	0.0317855	-0.0277898	0.691012	-0.0170005	0.807904	-0.16827	0.0153664	-0.0769402	0.272857	0.026835	0.701113	-0.0943385	0.176345	-0.10587	0.12895	-0.11587	0.096394	0.0676735	0.332611	-0.0912902	0.1908	-0.118154	0.0907533	0.0344732	0.622776	-0.0409239	0.559194	0.0198071	0.777497	-0.0149937	0.830623	0.0867888	0.214822	-0.117264	0.0932282	-0.00181557	0.97949	0.0223578	0.75153	0.0715198	0.310579	0.0719506
CTSC	0.01653	0.813121	0.0748508	0.283765	0.0972557	0.163288	-0.0200098	0.774743	0.0500687	0.473713	-0.0819147	0.240642	-0.0974215	0.162568	-0.190701	0.00616432	0.10086	0.148169	0.107281	0.123903	-0.0297499	0.670452	0.0416846	0.550932	-0.0853279	0.221537	-0.109596	0.115949	0.0355802	0.611646	0.118407	0.09006	0.173987	0.012381	0.0317906	0.650103	-0.0954901	0.172151	-0.0424493	0.544629	-0.0522412	0.455819	0.14625	0.0373355	0.0670726	0.341702	0.147794	0.0353519	0.193402
SMPD1	-0.0494813	0.478924	0.112071	0.107897	-0.0244612	0.726446	0.0605956	0.385757	-0.00114835	0.986898	0.0339169	0.62756	-0.0547563	0.433261	-0.0273945	0.696608	0.108852	0.11846	0.044335	0.525872	-0.00356685	0.95932	0.0269867	0.699504	0.0117377	0.866694	0.039599	0.571052	-0.0702807	0.315465	0.218831	0.00157718	0.223078	0.00126852	0.0629988	0.368336	-0.0169075	0.809393	0.0753744	0.28158	0.114706	0.100642	0.248562	0.000349059	0.210389	0.00258793	0.0218955	0.756505	-0.025174
NEP	0.0800448	0.251584	0.101352	0.146193	0.22352	0.00120592	0.126616	0.0690673	0.0974927	0.162259	0.134656	0.0530573	0.0110702	0.87421	0.0286553	0.683379	0.110407	0.113262	0.251448	0.000257488	0.204519	0.00311652	0.100134	0.151126	0.155261	0.0254931	0.0189898	0.785941	-0.00709133	0.919422	0.050366	0.472174	0.264842	0.000119582	0.170681	0.0141731	-0.0300921	0.667653	0.171515	0.0137007	0.00613377	0.930273	0.159482	0.0230377	0.398846	3.7694e-09	0.226038	0.00118391	0.0216766
PVR	0.0149735	0.830439	0.0486162	0.486653	-0.0555876	0.4263	0.0795543	0.25451	-0.00482321	0.94501	0.0735471	0.292259	-0.00502444	0.94272	-0.113421	0.105396	0.0623316	0.372268	-0.11	0.114604	0.123309	0.076706	-0.0679888	0.330359	0.0781105	0.26326	0.044712	0.522356	-0.00198727	0.977384	0.061092	0.383037	-0.0367566	0.599914	0.0944623	0.176836	-0.111235	0.11144	0.0863821	0.216986	0.00449856	0.948832	0.0712877	0.312156	0.0411369	0.56007	0.170507	0.0150079	0.00849258
Beta-NGF	0.0835745	0.231212	0.0470826	0.50052	0.0900922	0.196711	0.156201	0.0246056	0.0145853	0.834772	0.0744689	0.286237	-0.123148	0.0770948	-0.00276856	0.968573	0.0521151	0.455805	0.0947731	0.174353	0.0563467	0.420001	0.00436433	0.950235	0.110805	0.11196	-0.0815921	0.242506	0.0111272	0.873875	0.242213	0.00045212	0.079985	0.253102	0.0840646	0.229619	0.110817	0.1128	0.0222539	0.750865	-0.0685053	0.327875	0.105118	0.135544	0.0683941	0.332253	0.225632	0.00120898	0.114029
LXN	-0.0773753	0.267794	0.0522392	0.454731	0.131001	0.0599073	-0.084984	0.223411	-0.0815371	0.242824	-0.047093	0.500425	-0.0960626	0.168538	-0.162018	0.0202913	0.0188073	0.787949	0.142909	0.0399552	-0.00648541	0.926106	-0.0465107	0.505744	-0.0636922	0.361901	-0.147586	0.0338237	0.108858	0.119343	0.067454	0.33537	0.115973	0.0969148	-0.032792	0.639845	-0.0137185	0.844838	0.0077187	0.912321	-0.0628787	0.369251	-0.00259109	0.970733	0.0939795	0.182307	0.0229741	0.744914	0.0665989
MANF	-0.00496841	0.943358	0.0593552	0.395575	-0.00708501	0.919297	-0.0878923	0.207911	0.0134351	0.847636	-0.0572531	0.412551	-0.103207	0.138914	-0.0836772	0.232931	0.0461474	0.509076	-0.112608	0.106208	-0.0934622	0.180415	-0.0241144	0.730174	-0.0493606	0.479998	-0.0134543	0.84742	-0.107151	0.125283	0.0263709	0.706726	-0.0290107	0.678922	0.0831343	0.234834	0.0354084	0.613367	-0.0179806	0.797549	0.0317931	0.650077	0.0431216	0.54128	-0.0339716	0.630395	0.0206382	0.770084	0.0350077
LAT	-0.0206702	0.767518	0.0288705	0.679647	-0.00497638	0.943267	-0.0827079	0.236103	0.0272148	0.697089	-0.0947544	0.174438	-0.0985231	0.157845	-0.0678863	0.333466	0.0401464	0.565738	-0.0752124	0.281439	-0.0940291	0.177774	0.0205545	0.768782	-0.0931915	0.181686	-0.0131988	0.850284	-0.104807	0.133812	0.0269904	0.700164	-0.0119106	0.865077	0.063079	0.367726	0.0336008	0.631609	-0.0134649	0.847671	0.0905747	0.195409	0.057163	0.417894	-0.0448885	0.524819	0.0497119	0.481216	0.00514379
HAGH	-0.057389	0.411441	0.0495123	0.478648	0.0682362	0.328598	-0.0730688	0.295418	-0.0152726	0.827105	-0.0263337	0.706436	-0.0835369	0.231423	-0.147321	0.0350367	0.0654018	0.349132	0.101947	0.143825	-0.023102	0.741089	0.0206694	0.767527	-0.109993	0.114628	-0.140419	0.0435863	0.123286	0.0774863	0.0773864	0.268898	0.200103	0.00392951	-0.0224694	0.748533	-0.0622058	0.374407	0.0772614	0.269675	0.0338387	0.629196	-0.0297024	0.673993	-0.0144971	0.837347	-0.0273686	0.698307	0.101997
CLEC1B	-0.015422	0.82544	0.0212471	0.761223	-0.00733812	0.916424	-0.0531409	0.446972	0.0426024	0.542189	-0.0782427	0.262451	-0.0447914	0.521617	-0.0356667	0.611658	0.0618113	0.37628	-0.0751286	0.281978	0.0236696	0.734962	-0.0313488	0.653857	-0.00652196	0.925691	0.050156	0.472942	-0.100414	0.150981	0.147065	0.034908	-0.0104645	0.88133	0.132901	0.0568664	0.0528478	0.450597	-0.0183094	0.793929	0.194238	0.00514883	0.136521	0.05211	-0.00978141	0.88984	0.038945	0.581179	-0.0183224
IL-5R-alpha	0.139744	0.0446163	0.0574204	0.411184	0.0436925	0.531894	0.121028	0.082362	0.158816	0.0222746	-0.0573465	0.411787	-0.0539044	0.440462	-0.107509	0.12495	0.101305	0.146379	0.0192902	0.782639	0.135779	0.0510888	0.150661	0.0302429	-0.0723337	0.300316	-0.0466656	0.504326	0.0435491	0.534245	0.150968	0.0303077	0.124126	0.075472	0.104273	0.135816	0.187571	0.00693875	-0.0204439	0.770539	-0.0319979	0.647974	0.244197	0.000446257	0.156762	0.0255127	0.0665823	0.345251	-0.00775661
CLM-1	0.0257549	0.7126	0.175794	0.0112869	0.00295217	0.966326	0.0519267	0.457438	0.0156173	0.823265	-0.0333495	0.633331	0.0171164	0.80662	-0.165509	0.0177103	0.164286	0.0180086	-0.00126909	0.98552	0.0453947	0.516018	-0.048804	0.484969	0.0105434	0.88015	0.0573952	0.41139	0.042273	0.546303	0.290216	2.32173e-05	0.036924	0.598253	0.0616663	0.378572	0.0771994	0.27006	-0.133997	0.0548344	0.0196286	0.77945	0.303832	1.04892e-05	0.0613088	0.38488	0.158114	0.0242556	0.0547925
KYNU	0.036354	0.60303	0.00589736	0.93279	0.20994	0.00239636	-0.038722	0.579615	0.0477703	0.494276	0.0212109	0.761618	-0.00212889	0.975713	0.0680399	0.332371	0.11109	0.111032	0.183595	0.00809651	0.167069	0.0161248	0.0645362	0.355562	0.0471123	0.500249	-0.000936717	0.989312	-0.021941	0.754255	0.0483639	0.489985	0.22733	0.00101593	0.0895455	0.200555	-0.0432786	0.53679	0.145903	0.0363875	-0.0925205	0.185943	0.184086	0.00856044	0.289426	2.81161e-05	0.190688	0.00642716	0.0851381
GM-CSF-R-alpha	-0.0304139	0.66354	0.002577	0.970603	0.0297745	0.670195	0.00575159	0.934448	0.023311	0.738832	0.0579775	0.406653	0.0381497	0.585236	0.0331138	0.637393	-0.0393148	0.573821	0.00549936	0.937316	-0.0136994	0.844676	0.0140096	0.841205	0.0514351	0.461713	0.0015328	0.982512	0.102744	0.141677	0.00586456	0.933326	0.0057852	0.934226	-0.017892	0.798525	0.0463612	0.508154	-0.060593	0.386942	0.0440612	0.529445	0.132901	0.0587242	0.0255011	0.717987	-0.0358935	0.611167	0.0390184
G-CSF	0.038549	0.581311	0.00948654	0.892087	0.00244609	0.972096	0.0874897	0.210009	-0.0161915	0.81688	0.0550028	0.43119	0.0332961	0.633876	-0.0450113	0.521621	-0.0258955	0.711101	-0.157627	0.0233092	0.0530167	0.448036	-0.15951	0.0216891	0.0344466	0.622192	0.126377	0.069598	-0.0176063	0.801675	0.0880154	0.208387	-0.00102096	0.98838	0.0498499	0.476731	-0.0584855	0.4037	-0.0200342	0.775013	0.176967	0.0109398	-0.0678873	0.335857	-0.0377285	0.593052	0.0379581	0.590802	0.0347919
MATN3	0.0190475	0.785306	-0.0317941	0.649266	0.139855	0.0444445	0.0018633	0.978742	-0.0710853	0.308756	-0.0656902	0.347007	-0.0780921	0.263372	-0.127885	0.067647	-0.0839543	0.229092	0.0644736	0.35603	-0.0267521	0.701992	-0.128621	0.0647465	-0.0917043	0.188787	-0.054929	0.43181	-0.115354	0.0987204	0.163841	0.0186136	0.177991	0.0104797	0.0667457	0.340481	-0.0889001	0.203832	-0.071189	0.309235	-0.0412014	0.556531	-0.0458002	0.516427	-0.005677	0.93593	-0.0351779	0.618295	-0.0844967
GDNF	0.00308742	0.964784	0.128424	0.065161	0.186929	0.00699731	0.0542803	0.437276	0.0605219	0.386337	-0.0395262	0.57176	-0.0445402	0.523957	0.0491022	0.484453	0.199039	0.00403835	0.158307	0.0227124	0.117466	0.0918636	0.121845	0.0802986	-0.0231366	0.740715	-0.0780077	0.26389	0.0346155	0.621341	0.18352	0.00827967	0.167444	0.0161434	0.0471888	0.500604	0.105916	0.129722	0.0222521	0.750885	-0.0603205	0.389084	0.223687	0.00133608	0.206475	0.00312092	0.190614	0.00644816	0.10058
PLXNB3	-0.165626	0.0170784	0.0723235	0.300384	0.0475737	0.496057	-0.111796	0.108768	0.0229674	0.742544	-0.077932	0.264356	-0.185647	0.00740327	-0.135923	0.0519864	0.0511849	0.463898	-0.0070226	0.920005	-0.0363985	0.602587	-0.019867	0.776308	-0.0396244	0.570805	-0.124759	0.0732759	-0.0988369	0.157536	0.0748087	0.285218	0.0499421	0.475916	0.0129827	0.853064	-0.00659294	0.925068	-0.0581324	0.406549	0.0239229	0.732865	0.129806	0.064915	0.100091	0.155361	0.0143586	0.838881	0.116699
MSR1	-0.0202928	0.771645	0.342278	4.46e-07	0.0974241	0.162556	0.199854	0.00388722	0.0940508	0.177674	0.121795	0.0804234	-0.0545014	0.435409	-0.164986	0.0180778	0.298098	1.29e-05	0.0917999	0.188324	0.185637	0.00740642	0.0770551	0.269785	0.103979	0.135965	-0.0591851	0.396933	0.0303324	0.665159	0.437112	5.06477e-11	0.080996	0.247134	0.268307	9.64943e-05	0.148659	0.0329621	0.0917962	0.189426	-0.0523438	0.454933	0.453109	1.13674e-11	0.109429	0.120146	0.228194	0.00105849	0.159199
PLXNB1	-0.0942944	0.176549	0.0948471	0.174015	0.0792936	0.256075	0.056225	0.421007	0.0516794	0.459586	0.0963636	0.167202	-0.0678753	0.331168	-0.119274	0.0884957	0.192009	0.00557744	0.0758117	0.277613	0.101253	0.146589	0.0653442	0.349559	0.0757188	0.278203	-0.0965731	0.166276	-0.0620105	0.375912	0.205071	0.00310742	0.128823	0.0649798	0.11494	0.0999458	0.0627446	0.370275	0.0522251	0.455958	-0.164203	0.0183518	0.160513	0.0221557	0.0271627	0.700467	0.0463962	0.510978	0.0926688
EZR	-0.128242	0.065545	0.120404	0.0839689	0.0874741	0.210091	0.000162028	0.998151	-0.0331889	0.634969	0.0499772	0.474522	-0.0275072	0.693996	-0.0764286	0.276069	0.0506025	0.469005	0.0817332	0.241689	0.0391548	0.575382	-0.0860141	0.21783	0.0137863	0.843704	-0.089333	0.200526	0.113137	0.105417	0.0882323	0.207263	0.0479018	0.494146	0.0820601	0.240958	-0.0941121	0.178453	0.116023	0.0967703	-0.0465183	0.506716	0.0430069	0.542357	0.115028	0.102215	0.134703	0.0553502	0.0351835
NAAA	-0.147551	0.0338662	-0.0153326	0.826436	-0.134283	0.0537259	-0.169634	0.0145428	0.0560392	0.422546	0.0133672	0.848397	-0.0946094	0.175101	0.0286906	0.68301	0.0544581	0.435773	-0.113372	0.103842	-0.131482	0.0589654	0.0657992	0.346206	0.0935836	0.179847	-0.0394272	0.572725	-0.0782482	0.263587	0.11602	0.0967769	0.072315	0.301626	-0.0360337	0.607112	0.0740078	0.290421	0.0821864	0.240232	-0.0420165	0.548742	0.183462	0.00879142	0.115018	0.102245	0.084171	0.232491	0.0371004
sFRP-3	-0.00709762	0.919154	-0.0248165	0.722635	0.223863	0.00118452	-0.0119086	0.864772	-0.0297424	0.670529	-0.0786965	0.259684	-0.19416	0.00505843	-0.0590841	0.400058	-0.0309209	0.658283	0.231997	0.000769165	-0.0783086	0.262047	0.000918697	0.989518	-0.0790721	0.25741	-0.191352	0.00574522	0.0420519	0.548405	0.0525791	0.452906	0.129322	0.063938	-0.0381158	0.586487	-0.0323267	0.644603	0.050989	0.466705	-0.182591	0.00861805	0.167965	0.0166023	0.315284	4.61054e-06	0.139093	0.0477975	0.0839636
RSPO1	-0.146329	0.0353877	0.281204	4.05e-05	-0.231539	0.000788437	0.070155	0.315147	-0.0351396	0.6152	-0.0016902	0.980717	0.0560338	0.422591	-0.146267	0.0363777	0.365178	6.3e-08	-0.232933	0.000731178	0.0814719	0.243202	-0.0178001	0.799056	0.0806951	0.24774	0.0689804	0.323338	-0.00155545	0.982297	0.530028	2.22045e-16	-0.15578	0.0253568	0.154625	0.0264768	0.0291361	0.677611	0.0712687	0.308692	0.120124	0.0854606	0.509966	7.77156e-15	-0.242009	0.000503931	0.0965574	0.17055	0.0202935
GFR-alpha-1	-0.028474	0.683808	0.0457039	0.513161	0.0594664	0.394689	0.0223589	0.749135	0.0997921	0.152534	0.0444187	0.525091	-0.0628466	0.368323	0.00798422	0.909539	0.138517	0.0465412	0.124121	0.0747693	0.0802542	0.250341	0.175931	0.0112229	0.0822894	0.23849	-0.0195866	0.779383	0.0185602	0.79117	0.28566	3.15321e-05	0.00450927	0.94871	0.20273	0.00347312	0.135368	0.0523775	0.102143	0.144036	0.108164	0.121731	0.197536	0.00472868	0.0794803	0.259653	0.193574	0.00565413	0.163354
Alpha-2-MRAP	0.0105976	0.879539	0.0831891	0.233378	0.188697	0.00647024	-0.0305422	0.662208	0.0748759	0.283604	0.0987403	0.156926	-0.0582504	0.404444	0.0280606	0.689607	0.139092	0.0456303	0.180393	0.0092937	0.0933902	0.180753	0.026758	0.701928	0.209061	0.00250173	0.0400263	0.566902	-0.011217	0.872865	0.172643	0.0130841	0.25576	0.000206925	0.139152	0.0460674	0.0508311	0.468088	0.191811	0.0057459	0.0198342	0.7772	0.247605	0.000368511	0.256947	0.000215051	0.299727	1.39672e-05	0.173652
GZMA	-0.213231	0.00203666	-0.0732046	0.294519	-0.135129	0.0522202	-0.0969708	0.16453	-0.0250345	0.7203	-0.0519715	0.457049	-0.0599519	0.390834	-0.0467146	0.50597	-0.123749	0.0756508	-0.141297	0.0422757	-0.118193	0.089858	-0.0306615	0.66097	-0.0159853	0.819171	-0.0651467	0.35102	0.0967747	0.166427	-0.0521558	0.456557	-0.22002	0.00148453	-0.0411122	0.557386	-0.0261593	0.708973	-0.143444	0.0396929	0.000102236	0.998836	0.0321866	0.64848	-0.0734488	0.297676	0.0671226	0.341342	0.0479087
LAIR-2	-0.0673446	0.334972	0.0400852	0.566331	-0.0207492	0.766655	-0.021872	0.754421	-0.0979512	0.160284	-0.0126953	0.855933	0.0196708	0.77846	-0.00278687	0.968366	0.0452291	0.517551	-0.0620157	0.374701	-0.0607961	0.384185	-0.100478	0.149719	0.0409041	0.55842	0.0966515	0.165931	0.0658822	0.346778	0.152416	0.0287374	-0.0640625	0.360289	0.0743974	0.287882	-0.0403001	0.565203	0.125127	0.0731284	0.0930292	0.183525	0.114893	0.102622	-0.115978	0.0993951	-0.0133703	0.849834	0.00514385
SIGLEC1	-0.027457	0.694527	0.166518	0.0164835	0.023449	0.737341	0.0335382	0.631409	0.122185	0.0794541	-0.040476	0.562549	0.0133697	0.848368	-0.0258923	0.712488	0.116385	0.0949128	-0.0280051	0.688742	0.0205902	0.768392	0.0844041	0.226598	-0.0941262	0.177325	0.0442821	0.526367	-0.0172856	0.805215	0.199049	0.00412736	0.0412625	0.555945	0.0628307	0.369618	0.146847	0.0351817	-0.0446652	0.52381	0.0299537	0.669091	0.268616	0.000106618	-0.0404356	0.566784	0.117283	0.0956201	0.0532937
Siglec-9	-0.175709	0.0113273	-0.0898205	0.19807	-0.0658774	0.345632	-0.0823884	0.237924	0.0449011	0.520597	-0.0477249	0.494687	-0.0185646	0.790622	0.0716737	0.307136	-0.108044	0.121236	-0.0630334	0.366898	-0.0795244	0.254689	0.0622416	0.37296	-0.0554333	0.427587	-0.0759617	0.27666	-0.0120923	0.863039	-0.0371936	0.595582	-0.152976	0.0281498	-0.0529299	0.449892	0.0163762	0.815274	-0.0133837	0.848579	0.0840376	0.229769	0.103391	0.142124	0.123582	0.0789795	0.175707	0.0121581	0.0440942
MDGA1	-0.132679	0.0566773	0.0546715	0.433974	-0.0828284	0.235418	-0.0710439	0.309039	0.0288228	0.680147	-0.0660965	0.344027	-0.00178826	0.979598	0.0108302	0.877514	-0.00178454	0.97964	-0.124369	0.0741858	-0.0683345	0.3279	0.0725738	0.298711	-0.0611612	0.38133	-0.0860067	0.21787	0.0527356	0.451561	0.000200769	0.997715	-0.1676	0.0160433	-0.115091	0.0994982	0.078686	0.260916	0.0351405	0.616057	-0.0274997	0.694786	0.072121	0.306519	-0.110999	0.114888	0.0401105	0.569908	0.112379
CRTAM	-0.126486	0.0693555	-0.0242766	0.728429	-0.123738	0.075679	-0.131396	0.0591332	0.000114833	0.99869	-0.12171	0.0806364	-0.0968223	0.165181	0.0751459	0.284232	-0.0712265	0.307794	-0.149163	0.0319447	-0.136754	0.0494284	-0.0386995	0.579836	-0.112712	0.105881	-0.110194	0.113962	0.0871989	0.212654	0.0975434	0.16307	-0.0831204	0.234912	-0.027296	0.696936	-0.00967639	0.890208	-0.093025	0.183544	-0.0328161	0.639599	0.147259	0.0360289	-0.0124885	0.859633	0.0350856	0.619218	0.07043
FcRL2	-0.164144	0.0181094	0.044346	0.52577	-0.0143394	0.837518	-0.0678866	0.331087	0.1014	0.146002	-0.0331747	0.635114	-0.193904	0.00511786	-0.126862	0.0698929	0.0334549	0.632257	0.0113373	0.871201	-0.00129701	0.985202	0.114146	0.101488	-0.02257	0.746846	-0.221494	0.0013395	0.0396237	0.571755	0.135341	0.0524262	0.0158245	0.821391	0.0605843	0.38701	0.169285	0.0149951	-0.0349771	0.617699	-0.0971203	0.164911	0.201827	0.00388186	0.139301	0.0474624	0.114325	0.104344	0.157213
N2DL-2	-0.148074	0.0332325	0.0974123	0.162608	-0.0160265	0.818714	-0.0386423	0.580396	0.0174551	0.80287	-0.00571812	0.934828	0.0442825	0.526364	-0.119378	0.0882159	0.0723478	0.300221	-0.00769941	0.912325	-0.00737691	0.915984	-0.020441	0.770023	0.000804294	0.990823	-0.00306573	0.965031	0.0291265	0.677712	0.278094	5.1825e-05	-0.00774228	0.912054	0.0923765	0.186631	0.0396638	0.571365	-0.00615808	0.929997	0.0326127	0.641677	0.196584	0.00493766	-0.103581	0.141387	0.082379	0.242622	0.0245601
N-CDase	-0.080501	0.248883	0.0032076	0.963414	-0.302129	9.67e-06	0.0154725	0.824878	0.0875015	0.209947	0.0551454	0.429995	-0.0414704	0.552982	-0.0804042	0.251783	0.058836	0.399728	-0.241298	0.000460818	0.0577978	0.408112	0.156978	0.0238913	0.177531	0.0104938	-0.0351698	0.614896	-0.00693482	0.921195	0.00786751	0.910637	-0.103879	0.137306	0.0485168	0.488612	0.0974018	0.163685	0.212488	0.00216722	-0.0475373	0.497442	-0.0215195	0.760558	-0.204184	0.00347725	0.0860547	0.222167	0.106514
SCARB2	-0.162543	0.0192834	0.302328	9.54e-06	0.00818209	0.906853	0.11925	0.0870006	-0.0171109	0.806681	0.133004	0.0560678	-0.100915	0.14795	-0.133458	0.056431	0.344467	3.73e-07	-0.0296991	0.670981	0.165704	0.0170257	-0.00562728	0.935861	0.119493	0.0863543	-0.0897619	0.198364	0.0394259	0.573678	0.496648	3.15303e-14	0.07453	0.287021	0.246254	0.000359709	0.08826	0.20712	0.0839961	0.230001	-0.0260697	0.709925	0.394619	5.68072e-09	-0.0250663	0.722597	0.206312	0.00314514	0.0749113
EDA2R	0.00802635	0.908618	0.570571	2.8329e-19	0.0855281	0.220451	0.214591	0.00190287	0.171904	0.013258	0.176475	0.0109699	-0.0688058	0.324567	-0.143732	0.0397794	0.58334	2.8813e-20	0.10102	0.147526	0.239782	0.000501651	0.186145	0.0072432	0.193087	0.00531175	-0.0550961	0.430408	-0.0131786	0.850873	0.693401	7.3639e-31	0.105155	0.132517	0.239671	0.000521036	0.206606	0.00288696	0.164702	0.0179953	0.0607249	0.385907	0.627156	1.3687e-23	0.0270735	0.701403	0.206211	0.00316028	0.116787
TNFRSF12A	0.0762406	0.274895	0.421299	2.59e-10	0.103583	0.137472	0.222378	0.00127963	0.125747	0.0710113	0.272495	7.12e-05	0.0031509	0.96406	-0.157016	0.0245541	0.213024	0.00205773	0.0893467	0.200456	0.170884	0.0138225	0.0937068	0.179272	0.137559	0.0480924	-0.0764726	0.273433	0.0658759	0.346825	0.33391	9.34932e-07	0.161564	0.0203395	0.211047	0.00232655	0.177154	0.0108544	0.13917	0.0460402	-0.0251491	0.719731	0.325506	2.14992e-06	0.110217	0.117482	0.166461	0.0176136	0.064635
IL-12B, IL-12A	-0.252731	0.00023881	-0.00296391	0.966192	-0.110579	0.112697	-0.00866788	0.90135	-0.0200957	0.773803	-0.131447	0.0590339	-0.300514	1.08e-05	0.0140806	0.841182	-0.0068035	0.922493	-0.117772	0.091015	-0.0456381	0.513768	-0.0701633	0.31509	-0.0464088	0.506677	-0.200543	0.00376345	-0.032318	0.644692	0.115936	0.0970216	-0.0743573	0.288143	-0.0266301	0.703978	-0.000319001	0.996369	-0.0738122	0.291701	-0.203541	0.00334226	0.0834969	0.236266	-0.146632	0.0368361	0.0752866	0.285719	0.01259
GCP5	-0.25792	0.000175411	-0.165284	0.0173117	0.00835045	0.904945	-0.111388	0.110074	-0.00803835	0.908482	-0.119771	0.085622	-0.0945237	0.175494	0.0353346	0.614979	-0.168753	0.0150702	0.00956051	0.891251	-0.0631476	0.366029	-0.0226222	0.746281	-0.0729748	0.296041	-0.131141	0.0596318	-0.0125391	0.85803	-0.161199	0.0206285	-0.0879705	0.20862	-0.0989486	0.157065	-0.0959139	0.170247	-0.0921225	0.187851	-0.133923	0.054969	-0.114576	0.103579	0.00253266	0.971392	-0.0453158	0.520878	0.0683377
TN-R	-0.141397	0.0421277	-0.0454802	0.515227	-0.208507	0.0025703	-0.120298	0.0842425	-0.0230815	0.741311	-0.0378178	0.588506	-0.174655	0.0118355	-0.0132223	0.850747	-0.031326	0.654093	-0.161684	0.0199403	-0.127188	0.0678121	0.0156175	0.823264	0.0161106	0.817779	-0.239717	0.00050347	-0.0716086	0.306385	-0.060484	0.387798	-0.11443	0.101469	0.00807238	0.90832	-0.0054231	0.938335	0.034813	0.619351	-0.232578	0.000768039	-0.0272367	0.69969	-0.0134494	0.848957	-0.0298817	0.672139	0.199162
CPA2	-0.208616	0.00255666	0.136734	0.0494628	-0.0318833	0.648348	0.121594	0.0809295	-0.0110239	0.874732	0.050698	0.468165	-0.0796207	0.254113	0.0228631	0.744886	0.218074	0.0015961	0.0642158	0.35796	0.133347	0.0554322	0.0197513	0.777577	0.205791	0.0029318	-0.070935	0.309783	-0.144831	0.0377993	0.132572	0.0574887	0.0868638	0.214424	0.14863	0.0329975	0.300819	1.11551e-05	0.0472925	0.499662	0.062872	0.369303	0.0788842	0.263255	-0.0262007	0.710593	-0.0841729	0.232481	-0.0644194
CADM3	-0.25442	0.000216148	0.0425891	0.542315	-0.27152	7.58e-05	-0.152866	0.0278789	-0.102892	0.140127	0.00525898	0.940051	0.062676	0.369627	-0.139499	0.0460561	0.0693097	0.321028	-0.266428	0.000104286	-0.0943577	0.176257	-0.12873	0.0645175	0.0272827	0.69637	0.0220558	0.752424	-0.0341156	0.626391	0.252874	0.000245301	-0.246727	0.000350124	0.0119005	0.86519	0.00510409	0.941956	-0.0302971	0.665524	0.110717	0.113126	0.0181544	0.797114	-0.282532	4.42447e-05	-0.0667643	0.343931	-0.0196414
DRAXIN	-0.203964	0.00320033	0.144043	0.0383887	-0.0919399	0.187649	-0.033538	0.631412	-0.0450151	0.519537	0.0600941	0.389709	0.00800476	0.908863	-0.180432	0.00962887	0.0947166	0.174611	-0.0732703	0.294085	-0.053421	0.444577	0.0117132	0.866969	0.096426	0.166926	-0.0400242	0.566922	-0.100355	0.151224	0.191963	0.00570669	-0.145654	0.0367109	-0.0416935	0.551822	0.0356224	0.611224	-0.0246319	0.725261	0.00613394	0.930271	0.149275	0.0335337	-0.115108	0.101977	0.00170499	0.980739	0.033315
CD200R1	-0.213588	0.00200076	-0.093151	0.181877	-0.0402345	0.564885	-0.106042	0.128326	-0.0233115	0.738826	-0.146155	0.0356087	-0.149537	0.0315128	-0.0504443	0.472577	-0.188806	0.0064389	0.00964529	0.890292	-0.0782266	0.262549	-0.014699	0.833502	-0.0760174	0.276307	-0.18045	0.00927103	-0.00703622	0.920046	-0.158682	0.0227203	-0.0125066	0.858394	-0.157454	0.023805	-0.0823042	0.239557	-0.0786583	0.261085	-0.115012	0.0997313	-0.030696	0.663742	0.0119649	0.865461	0.0698148	0.322285	0.0634028
CTSS	-0.0806978	0.247724	0.110321	0.113545	0.0166188	0.812136	-0.0136114	0.845662	0.0975067	0.162199	0.0504517	0.470333	-0.0702635	0.314397	-0.203045	0.00350188	0.0521521	0.455484	0.0467128	0.503894	-0.051729	0.459155	0.0798267	0.252882	0.0319138	0.648034	-0.108087	0.121086	-0.0194143	0.781797	0.157362	0.0238888	0.0501176	0.474364	0.107535	0.123929	0.00935872	0.893791	0.0282482	0.686911	-0.00163593	0.981381	0.033913	0.630985	-0.110411	0.116835	0.0541204	0.443143	0.0104009
CLM-6	-0.0588222	0.399839	0.0978273	0.160816	0.0631846	0.365748	-0.0106946	0.878445	-0.0267596	0.701912	-0.00542382	0.938176	-0.0739251	0.289779	-0.0690343	0.325336	0.0808844	0.246629	0.0462004	0.508589	-0.0145929	0.834686	-0.0558156	0.424402	-0.048576	0.487015	-0.0886582	0.203961	0.034702	0.620469	0.191448	0.00584013	0.0963172	0.168449	0.0436946	0.532879	0.0143565	0.837719	-0.0419599	0.549281	0.0408965	0.559457	0.244426	0.00044061	0.0305695	0.665044	0.161896	0.0210181	0.0794058
SCARF2	-0.228832	0.000911547	0.365985	5.86e-08	0.0639366	0.360058	0.0825495	0.237005	0.0651116	0.35128	0.0920411	0.187161	0.0338927	0.627805	-0.1027	0.142833	0.363755	7.14e-08	0.108384	0.120061	0.113653	0.10298	0.0826831	0.236244	0.116083	0.095781	-0.0666798	0.339775	-0.00478545	0.945573	0.437435	4.88418e-11	0.0604909	0.387744	0.152544	0.0286029	0.0740096	0.290409	0.0853906	0.222329	0.0350658	0.616808	0.454334	9.85056e-12	-0.0442794	0.530465	0.144926	0.0391103	0.10577
VWC2	-0.235206	0.00064603	0.103718	0.136956	-0.156383	0.0244366	0.0397759	0.569332	0.00907195	0.896776	0.116575	0.0943725	0.024866	0.722105	-0.0119518	0.864944	0.150355	0.0305843	-0.0587177	0.400678	0.0807394	0.24748	0.0406518	0.560852	0.184997	0.00761665	0.0443672	0.525571	-0.0187647	0.788923	0.262119	0.000141239	-0.0476439	0.496477	0.182253	0.00874413	0.100806	0.149385	0.0963926	0.168115	0.157233	0.0240052	0.279677	5.3197e-05	-0.1772	0.0114333	0.14555	0.038265	0.133889
WFIKKN1	-0.14291	0.0399549	0.0169148	0.808853	0.287466	2.67e-05	0.0486068	0.486738	-0.0110243	0.874727	-0.0510464	0.46511	-0.208809	0.00253269	-0.104826	0.1347	-0.117125	0.092816	0.305178	7.78e-06	-0.037289	0.593734	-0.0470822	0.500523	-0.00938742	0.893208	-0.274036	6.45e-05	0.0354311	0.61314	-0.107942	0.122504	0.284593	3.38509e-05	-0.100449	0.150837	-0.0718842	0.304522	0.0221691	0.751783	-0.334102	9.20789e-07	-0.167178	0.0171249	0.226373	0.00116353	0.0511498	0.468608	0.0717219
NCAN	-0.243119	0.000415871	-0.0803931	0.24952	-0.238968	0.000524908	-0.115686	0.096928	-0.17088	0.013825	-0.110087	0.114316	-0.0654882	0.348495	-0.0264211	0.706883	-0.169956	0.0143545	-0.26931	8.71e-05	-0.11876	0.0883157	-0.184888	0.00765318	-0.119727	0.0857376	-0.115391	0.0977898	-0.0113474	0.8714	-0.0718353	0.304853	-0.307149	7.10145e-06	-0.0615865	0.379191	-0.27755	5.36806e-05	-0.123741	0.0763911	-0.0848573	0.225241	-0.11712	0.096087	-0.231535	0.000888064	-0.160096	0.0225089	-0.00352969
PDGF-R-alpha	-0.11707	0.0929722	0.142149	0.0410349	0.0810608	0.245596	0.0735585	0.292184	0.0525954	0.451657	-0.0813284	0.244036	0.000766431	0.991255	-0.157266	0.0243243	0.16516	0.0173972	0.100516	0.149565	0.0920903	0.186925	0.0980716	0.159768	-0.060335	0.387808	-0.0495629	0.478198	0.00647347	0.926422	0.222766	0.00128918	0.0570884	0.415043	0.063831	0.362031	0.0267969	0.702212	0.0569003	0.416584	-0.00613402	0.93027	0.117238	0.0957494	0.0326641	0.643622	0.0262933	0.709616	0.130679
THY 1	-0.115115	0.0986006	0.224558	0.0011423	-0.192243	0.00551883	0.0254387	0.715976	-0.0213606	0.759986	0.0429947	0.538473	0.0203539	0.770976	-0.20285	0.00353418	0.206095	0.00288915	-0.173369	0.0124832	0.0371288	0.595323	0.00137809	0.984277	0.0804192	0.249366	-0.0389188	0.577688	-0.00263973	0.969961	0.285403	3.20772e-05	-0.117756	0.0918541	0.074154	0.289466	0.0058488	0.933505	0.0746391	0.286315	-0.00071567	0.991854	0.106681	0.129796	-0.264299	0.00013874	0.0163334	0.817087	0.0191282
LAYN	-0.174798	0.0117653	0.30084	1.06e-05	-0.0773475	0.267966	0.0520892	0.45603	0.0102202	0.883797	0.0509728	0.465754	0.0633567	0.36444	-0.219701	0.00154994	0.282283	3.77e-05	-0.0291054	0.677186	0.0366413	0.600168	0.016881	0.809228	0.0788584	0.258702	-0.0126887	0.856006	0.0305596	0.662804	0.426371	1.659e-10	-0.0222904	0.75047	0.155621	0.025508	0.126007	0.0711169	0.0951604	0.173644	0.031794	0.650068	0.387847	1.08281e-08	-0.124631	0.0764487	0.0702658	0.319161	0.0266947
EFNA4	-0.131277	0.0593653	0.142433	0.0406288	0.0300296	0.667537	0.0508767	0.466597	0.0761391	0.275537	0.0774405	0.267389	0.00195871	0.977654	-0.112739	0.107518	0.147688	0.0336996	0.0708188	0.310579	0.0521256	0.455714	0.114609	0.100098	0.135262	0.0519878	-0.00136257	0.984454	0.0478867	0.494283	0.323065	2.17697e-06	0.0708751	0.311379	0.125671	0.0718777	0.15526	0.0258556	0.027918	0.690381	0.0783152	0.263176	0.222419	0.00142539	0.0583447	0.408319	0.121154	0.0850939	0.0236695
GDF-8	-0.13332	0.0554817	-0.0838762	0.229526	0.509289	4.66e-15	-0.0242216	0.729021	-0.0729188	0.296413	-0.116817	0.093685	-0.233242	0.000719033	0.129121	0.0650146	-0.0582056	0.404806	0.50137	1.42e-14	0.0624983	0.370988	-0.0613204	0.38009	-0.0190383	0.785407	-0.337386	6.65e-07	-0.0071356	0.918921	-0.157728	0.0235596	0.457124	4.9547e-12	-0.0432745	0.536829	-0.173964	0.0123928	0	1	-0.175634	0.0115649	-0.0177719	0.801299	0.280339	5.09797e-05	0.0704413	0.317951	0.199433
CLEC10A	-0.255815	0.00019895	0.174525	0.0118998	0.0194001	0.78143	0.0548435	0.432528	0.111045	0.11118	0.00781426	0.911023	0.096568	0.166299	-0.18997	0.00636798	0.0439398	0.529572	-0.0421344	0.546638	0.0171043	0.806753	0.0298571	0.669334	-0.0811064	0.24533	0.112408	0.106834	0.0165045	0.813853	0.0936646	0.180536	-0.023312	0.739436	0.0320407	0.647535	-0.0566781	0.418409	-0.0139584	0.84216	0.175333	0.0117108	0.193837	0.00558807	-0.120607	0.0865209	0.0513281	0.467057	0.0950557
SPOCK1	-0.0682944	0.328185	0.123879	0.0753428	0.163302	0.0187189	0.140555	0.0433812	0.0261828	0.708042	0.0527521	0.450309	-0.0280172	0.688615	-0.106698	0.127838	0.0684757	0.326899	0.110922	0.111578	0.137324	0.0484801	0.0151585	0.828377	0.00630867	0.928115	-0.0368738	0.597854	0.0329121	0.63862	0.0107089	0.878579	0.050369	0.472148	0.0541793	0.439253	-0.129417	0.0637418	0.160197	0.0214399	-0.0992726	0.155704	0.069274	0.326057	0.288821	2.92702e-05	0.14708	0.0362578	0.0347665
TMPRSS5	-0.25446	0.00021563	0.164892	0.0175828	-0.0866272	0.214555	0.0196046	0.779186	0.0128616	0.854065	0.0219111	0.753996	0.0743432	0.287053	-0.0973318	0.165028	0.137231	0.0486331	-0.0818166	0.241208	0.06396	0.359882	0.00918696	0.895475	0.0269438	0.699959	0.0227374	0.745033	-0.0964097	0.168039	0.128385	0.0659042	-0.109073	0.118611	0.0373669	0.593868	0.0825183	0.238332	0.0782491	0.263581	0.0884331	0.206227	0.0325667	0.644611	-0.144368	0.039879	-0.00744825	0.916005	0.0154927
ROBO2	-0.26975	8.47223e-05	0.00670745	0.923584	-0.155706	0.0250688	-0.0520079	0.456734	0.016536	0.813054	0.0321595	0.645508	0.182235	0.00858709	-0.111208	0.11241	-0.090103	0.196657	-0.155852	0.0249315	-0.0353448	0.613136	0.0774015	0.267631	0.093287	0.181237	0.0777515	0.265467	-0.0112017	0.873038	0.000129739	0.998523	-0.239169	0.000535746	-0.0163122	0.815983	-0.0292439	0.676485	0.091143	0.192608	0.0965128	0.167582	0.0646484	0.359474	-0.175457	0.0122837	0.0297027	0.67399	0.118186
CD38	-0.067357	0.334882	0.083534	0.231439	0.51276	2.66e-15	0.0750158	0.282702	0.0416853	0.550925	-0.0134436	0.84754	-0.272931	6.93e-05	-0.0469804	0.503551	0.0223425	0.749313	0.496734	2.69e-14	0.0751465	0.281862	-0.0223931	0.748764	-0.0333151	0.633682	-0.216728	0.00170885	0.0703584	0.314928	0.183631	0.00824019	0.487334	1.09912e-13	0.163696	0.0187195	0.0770939	0.270717	-0.0333354	0.634307	-0.218166	0.00163131	0.150955	0.031569	0.549509	2.0651e-17	0.199482	0.00432584	0.0389964
Dkk-4	-0.202253	0.00347168	0.233216	0.000720037	-0.017207	0.805616	0.0191992	0.783638	0.0938192	0.178749	-0.0698194	0.317473	-0.318826	2.84e-06	0.0124468	0.859407	0.335431	7.79e-07	0.0808005	0.247121	0.120299	0.0842408	0.170531	0.0140228	0.0502552	0.472065	-0.281533	3.97e-05	-0.0208415	0.766204	0.424922	1.94091e-10	0.0255233	0.71574	0.177175	0.0108451	0.264028	0.000125703	0.0759474	0.277928	-0.0889412	0.203622	0.34667	4.04575e-07	0.0414839	0.556762	0.0565333	0.423049	0.061528
CNTN5	-0.2137	0.00198955	0.10497	0.132254	-0.217282	0.00166158	-0.0127996	0.854762	-0.0257229	0.712941	-0.0228131	0.744214	0.0453036	0.516861	-0.216539	0.00181774	0.0442634	0.526542	-0.260089	0.000153889	-0.00964676	0.890276	0.0187185	0.788926	0.0340193	0.626521	-0.0402804	0.56444	0.0163442	0.815628	0.0020541	0.976623	-0.279315	4.78792e-05	-0.140561	0.0438872	-0.0290298	0.678721	-0.0432703	0.536868	-0.0526501	0.452295	0.136996	0.0512908	-0.27362	7.81306e-05	0.0262926	0.709622	0.053497
CPM	-0.137361	0.0484177	0.144736	0.0374566	0.0843614	0.226834	0.217949	0.00160626	0.0673032	0.33527	0.10505	0.131957	-0.0166081	0.812254	-0.0140905	0.841073	0.141041	0.0426546	0.174986	0.011674	0.247755	0.000319117	0.10876	0.118775	0.19086	0.00587396	-0.031767	0.649545	0.0229857	0.742955	0.109736	0.116377	0.264627	0.000121172	0.220645	0.00143781	0.0953947	0.172583	0.172198	0.0133243	-0.0692199	0.322843	0.094612	0.179368	0.221947	0.00145997	0.243845	0.000455116	0.16416
ADAM 22	-0.257011	0.00018523	0.151013	0.0298545	0.0287629	0.680776	0.032971	0.637194	-0.0268713	0.700727	0.0105688	0.879864	-0.10849	0.119697	-0.0673417	0.337367	0.141137	0.042512	0.13546	0.0516422	0.0831731	0.233468	0.0318101	0.649101	0.0796382	0.254008	-0.146134	0.0356354	0.0134312	0.848048	0.272255	7.53093e-05	0.142336	0.0412626	0.0789763	0.259155	0.0792199	0.257684	0.0423668	0.545412	-0.0715627	0.306696	0.172584	0.013806	0.00724891	0.918245	0.0319465	0.650929	0.123987
SKR3	-0.171796	0.0133171	0.260178	0.000153056	0.011725	0.866837	0.0774488	0.267338	-0.0109098	0.876019	0.0255514	0.714772	0.139749	0.0446083	-0.172211	0.0135461	0.221458	0.00134203	0.0253841	0.716559	0.052371	0.453593	-0.0411141	0.556401	0.00383319	0.956285	0.0587632	0.400313	-0.0277128	0.692541	0.403329	1.84461e-09	0.0280772	0.688707	0.210641	0.00237333	0.0071248	0.919043	0.0778402	0.266092	0.115426	0.0985111	0.278216	5.84126e-05	0.0736291	0.296489	0.170242	0.0151675	0.0367869
NRP2	-0.0980216	0.159982	0.107747	0.122268	0.0215107	0.758351	0.00421286	0.95196	-0.0219352	0.753734	-0.0287486	0.680926	-0.0820132	0.240075	-0.0964765	0.168791	0.156938	0.0239281	0.0448437	0.52113	-0.0125653	0.857391	0.0171111	0.806678	0.0903594	0.195381	-0.0938474	0.178618	-0.00184017	0.979057	0.15976	0.021803	0.033267	0.635002	-0.00973721	0.889523	-0.0442374	0.527798	0.0564914	0.419946	-0.0774953	0.268223	0.206019	0.00318914	0.0618356	0.380801	0.0922523	0.190511	0.0153721
ADAM 23	-0.314904	3.81213e-06	0.175185	0.0115777	0.0178816	0.798156	0.0511973	0.46379	0.0194067	0.781359	0.0234937	0.73686	-0.00579058	0.934004	0.000569256	0.993537	0.168502	0.0152236	0.0510187	0.465353	0.102708	0.140842	0.0589109	0.399128	0.0919651	0.187527	-0.0792824	0.256142	-0.0802392	0.251592	0.20975	0.00247901	0.0897567	0.199491	0.130488	0.0615581	0.0425337	0.543829	0.0148611	0.832099	-0.00521379	0.94071	0.101894	0.148017	-0.00882078	0.9006	0.0235107	0.73917	0.0217539
BCAN	-0.349407	2.46658e-07	-0.0724781	0.299349	-0.23154	0.00078839	-0.148979	0.0321595	-0.160311	0.0210297	-0.0342422	0.624262	-0.0848176	0.224323	-0.057093	0.416154	-0.126621	0.0690567	-0.247904	0.000316384	-0.133108	0.0558739	-0.187988	0.00667715	-0.017041	0.807455	-0.117605	0.0914779	-0.027821	0.691402	-0.160971	0.0208103	-0.248774	0.00031131	-0.117926	0.0913828	-0.24096	0.000484942	-0.090729	0.194645	-0.0996783	0.154013	-0.20722	0.00301241	-0.342877	5.50814e-07	-0.175344	0.0123405	-0.110824
JAM-B	-0.24254	0.000429713	0.208675	0.00254943	0.0618286	0.376146	0.0209009	0.764999	0.00287091	0.967252	0.00543664	0.93803	-0.0158395	0.820793	-0.12429	0.0758037	0.204905	0.00305936	0.132078	0.0578176	0.058206	0.404803	0.020786	0.766253	0.0817132	0.241805	-0.0958915	0.169301	0.0641022	0.359991	0.376867	2.35896e-08	0.105499	0.131247	0.122753	0.0787873	0.0723095	0.301663	0.063223	0.366631	-0.0323061	0.644814	0.201281	0.00398129	0.0317034	0.653412	0.059317	0.400539	0.0737513
CD200	-0.272289	7.21499e-05	0.108522	0.119587	-0.0358487	0.608081	-0.118681	0.0885291	-0.00390443	0.955473	-0.0736043	0.291883	-0.14792	0.0334178	-0.067277	0.337833	0.120775	0.0830095	-0.0335048	0.63175	-0.0787942	0.259091	0.0172254	0.805413	-0.0310781	0.656655	-0.162567	0.0192652	-0.0362355	0.605098	0.192464	0.00557936	-0.0557287	0.42626	-0.0315419	0.652661	0.0294561	0.674271	-0.0573946	0.412541	-0.0456998	0.514231	0.0874585	0.214689	-0.133539	0.0575107	-0.0207297	0.769094	0.0885877
BMP-4	-0.258045	0.000174095	0.114786	0.0995716	0.0407408	0.559994	0.110579	0.112695	0.14297	0.0398694	-0.0392118	0.574825	0.0281873	0.686824	-0.060108	0.391927	0.0635723	0.362808	0.10923	0.117179	0.0326692	0.640281	0.103468	0.137909	-0.14099	0.0427292	-0.0243555	0.727581	-0.027842	0.691181	-0.0541312	0.43966	0.0507932	0.46842	-0.0477699	0.495337	-0.055615	0.427205	-0.027999	0.689529	-0.0925229	0.185931	0.123141	0.0800631	0.0436683	0.53616	-0.0967372	0.169751	0.098208
RGMB	-0.308245	6.22712e-06	0.0447541	0.521964	0.151661	0.0291511	-0.0732337	0.294326	-0.100367	0.150175	-0.0293789	0.674325	-0.139489	0.0450106	-0.0568082	0.418487	0.0506732	0.468384	0.216686	0.00171252	-0.041911	0.548769	-0.0465096	0.505754	0.0121399	0.86217	-0.201233	0.00364318	0.0515778	0.461569	0.148248	0.0334549	0.221888	0.00134892	0.0522633	0.455628	-0.0338152	0.629434	-0.01987	0.776808	-0.0982468	0.160043	0.0992742	0.158779	0.126204	0.0727808	-0.0134609	0.848829	0.057264
FLRT2	-0.210684	0.00231033	0.0580493	0.406071	0.0544907	0.435499	0.0515236	0.460942	0.00114838	0.986898	-0.0252436	0.718062	-0.104235	0.134999	-0.0532023	0.448678	0.00344175	0.960745	0.0765736	0.272798	0.0544774	0.435611	0.0329594	0.637313	-0.00258891	0.970467	-0.144605	0.0376317	0.0773625	0.269046	0.07442	0.287735	0.0447531	0.522992	0.0991199	0.156344	-0.0303069	0.665423	-0.0155187	0.824786	-0.0439618	0.530375	0.0717563	0.308978	-0.0627966	0.37343	0.0713432	0.311779	0.0631341
UNC5C	-0.226945	0.00100753	0.248171	0.000311549	0.0942193	0.176895	0.0239794	0.731626	0.0784335	0.261285	0.011863	0.865284	-0.0742585	0.287604	-0.0830892	0.236242	0.253654	0.00022616	0.127083	0.068041	0.0671218	0.336577	0.13034	0.0612192	0.0574191	0.411195	-0.0947822	0.174311	-0.00893243	0.898602	0.389162	7.42378e-09	0.136467	0.0504763	0.188163	0.00675991	0.294232	1.76487e-05	0.180963	0.00924036	-0.0657358	0.347854	0.267761	0.000112364	0.101225	0.150712	0.0958416	0.173756	0.117123
SMOC2	-0.235932	0.00062082	0.161263	0.0202685	0.154864	0.0258754	0.032809	0.63885	-0.0632739	0.365069	-0.00294889	0.966363	-0.0951207	0.172771	0.00771005	0.912633	0.13229	0.0574119	0.195698	0.00471431	0.0771729	0.269051	-0.049724	0.476767	0.0532085	0.446394	-0.0881387	0.206634	0.0579356	0.408142	0.306947	7.2059e-06	0.162076	0.0199397	0.124083	0.0755745	-0.0155251	0.824715	0.0577212	0.409882	-0.0795375	0.255776	0.221212	0.00151546	0.191003	0.00633839	0.221021	0.00153016	0.172623
EPHB6	-0.243049	0.000417521	-0.0502053	0.472506	-0.139182	0.0454896	-0.123222	0.0769164	-0.0837184	0.230407	-0.0293972	0.674134	-0.0264851	0.704826	0.00544447	0.938244	-0.0625105	0.370895	-0.122176	0.079475	-0.124598	0.0736519	-0.0707402	0.311117	0.0198436	0.776565	-0.00434315	0.950476	0.0105803	0.880026	0.126018	0.071091	0.017782	0.799737	0.0252167	0.719009	-0.0126544	0.856739	-0.0471306	0.501132	0.0514247	0.462901	0.110765	0.115659	-0.177295	0.0113886	-0.0431642	0.54088	0.0301817
RGMA	-0.185203	0.00754863	-0.0829676	0.234629	0.207246	0.00273289	-0.140391	0.0436286	-0.0894565	0.199901	-0.157853	0.0231099	-0.185729	0.00737673	0.00589581	0.933136	-0.0274602	0.694493	0.162958	0.0189727	-0.0697165	0.318189	-0.0682139	0.328756	-0.153521	0.0272082	-0.261697	0.000139558	-0.0503997	0.471877	0.0534879	0.445123	0.270213	8.56539e-05	-0.00674096	0.923391	-0.0978299	0.161832	-0.065029	0.353073	-0.256811	0.000194393	-0.0321084	0.649277	0.0709178	0.31468	-0.0155247	0.825995	0.0491125
CDH3	-0.256047	0.000196216	-0.0992391	0.154832	0.0210034	0.763881	-0.0691841	0.321907	-0.0971525	0.163737	-0.109964	0.114724	-0.0964004	0.167039	0.0189008	0.787939	-0.107156	0.124341	0.0533051	0.445568	-0.0322647	0.644427	-0.111969	0.108217	-0.046311	0.507574	-0.0790298	0.257665	-0.00408288	0.953554	0.0861298	0.218337	0.123282	0.0774957	0.0322905	0.644974	0.0358361	0.609086	-0.103785	0.137664	-0.0284214	0.685093	-0.119875	0.0884639	-0.0328385	0.64185	-0.0254855	0.718153	0.0369579
TNFRSF21	-0.268317	9.26965e-05	0.0594588	0.394749	-0.0206658	0.767566	-0.0175795	0.801495	-0.0297427	0.670526	-0.0248921	0.721824	0.0864362	0.215572	-0.0434826	0.535875	0.0622974	0.372531	-0.0125225	0.857873	0.00875525	0.900361	-0.0292843	0.675314	-0.0151438	0.82854	0.00689808	0.921419	-0.0230218	0.742565	0.143984	0.0389462	-0.00348831	0.960312	0.0537619	0.442791	-0.0331776	0.635913	-0.0759503	0.27791	0.0688042	0.325764	0.180036	0.0101605	0.0308313	0.662351	0.0788831	0.263262	0.0437316
NBL1	-0.0334469	0.632339	0.0639226	0.360164	0.0183075	0.793456	-0.0368671	0.597921	-0.0261877	0.707989	-0.037796	0.588722	-0.0983769	0.158466	-0.0302229	0.667066	0.0341535	0.62516	0.033935	0.627376	-0.0337298	0.629461	-0.015621	0.823224	-0.028797	0.680417	-0.114818	0.0994781	-0.0616587	0.378631	0.0671026	0.3379	0.0599927	0.391672	-0.0799915	0.253063	0.0371187	0.596323	-0.0238157	0.734016	-0.0293467	0.675412	0.110332	0.117097	0.0727638	0.302217	-0.030875	0.661902	-0.0418869
PRTG	-0.285177	3.11407e-05	0.0116758	0.867391	0.132768	0.056509	0.0118278	0.865681	0.0152734	0.827095	-0.0503644	0.471102	0.0371296	0.595315	0.0276475	0.693945	-0.0207005	0.767187	0.170751	0.0138977	0.0277259	0.691687	0.0507611	0.467611	-0.0104439	0.881273	-0.121018	0.0823874	-0.0254107	0.71694	-0.0551748	0.430879	0.136899	0.0497436	-0.0714073	0.30775	-0.0422176	0.546829	0.100093	0.152298	-0.0864935	0.216392	0.138009	0.0495772	0.152143	0.0302383	0.117469	0.0950929	0.145606
GDNFR-alpha-3	-0.3526	1.88205e-07	0.267657	9.66e-05	-0.0657103	0.346859	0.0285166	0.683361	-0.0202117	0.772532	0.0116434	0.867755	0.0322759	0.644312	-0.08731	0.213197	0.275941	5.71e-05	-0.0521204	0.455759	0.0664749	0.341265	0.0273319	0.695849	0.0502697	0.471938	-0.0487123	0.485792	-0.0121332	0.86258	0.301792	1.04137e-05	-0.0492628	0.481944	0.0406136	0.562179	0.0274359	0.69546	0.0869547	0.213943	0.018505	0.791778	0.128137	0.0684669	-0.155026	0.0272084	-0.0688305	0.329171	0.118351
DDR1	-0.144426	0.0378717	0.045042	0.519287	0.120376	0.084039	-0.00891189	0.898588	0.0424927	0.54323	0.00159119	0.981846	0.032022	0.646921	-0.153685	0.0278025	0.033687	0.629896	0.132847	0.0563615	0.0443462	0.525768	-0.0120589	0.863081	0.0337832	0.628918	-0.0419018	0.548856	-0.00792128	0.910029	0.143467	0.0396602	0.12431	0.0750359	0.00740727	0.915845	-0.0254164	0.716879	0.0517314	0.460234	-0.0367046	0.600431	0.170881	0.0147853	0.190061	0.00660684	0.15176	0.0306622	0.138306
CDH6	-0.26953	8.5902e-05	0.0644267	0.35638	0.0530568	0.447693	-0.033377	0.633051	-0.0314656	0.652652	-0.0513848	0.462152	0.04803	0.491929	-0.111774	0.110583	-0.0184976	0.791359	0.0373134	0.593493	-0.0406955	0.560431	-0.00333035	0.962015	-0.0544419	0.435911	-0.050756	0.467656	-0.00263078	0.970063	0.0331653	0.636038	0.000255248	0.997095	-0.00191417	0.978215	-0.102725	0.141751	-0.0234015	0.738473	-0.0436554	0.533246	0.135846	0.0532957	0.0134501	0.848948	0.0381394	0.589029	0.00269139
NTRK3	-0.22915	0.000896213	0.161281	0.020255	0.147027	0.0345121	0.109854	0.115087	-0.102897	0.140111	0.0126566	0.856367	-0.145285	0.0367326	-0.116901	0.0950659	0.108051	0.121212	0.105848	0.12903	0.0530177	0.448028	-0.0785506	0.260571	-0.00147039	0.983224	-0.23479	0.000660902	-0.0762312	0.276131	0.0501544	0.47404	0.049435	0.480412	-0.0908018	0.194286	-0.179829	0.00969695	-0.00517316	0.941172	-0.1551	0.0260106	0.198831	0.00445704	0.0529274	0.453273	0.15884	0.0236026	0.0669287
SCARA5	-0.184277	0.00785984	0.24045	0.00048325	0.192154	0.00554116	0.0842535	0.227431	0.124945	0.0728461	0.111795	0.108771	-0.0751116	0.282087	-0.150445	0.0313071	0.229298	0.000889141	0.20857	0.00256243	0.138789	0.0461083	0.179384	0.00970219	0.146099	0.0356801	-0.141711	0.0416689	0.0296429	0.672325	0.314776	4.06408e-06	0.137239	0.0491735	0.108692	0.119912	0.0373258	0.594274	0.163565	0.0188162	-0.0315916	0.65215	0.180111	0.0101289	0.106028	0.132174	0.197156	0.00481106	0.153692
NTRK2	-0.283362	3.51406e-05	0.150301	0.0306451	0.11177	0.108852	0.0495814	0.478034	0.0772889	0.26833	0.0218938	0.754184	-0.0722182	0.30109	-0.196442	0.00475791	0.0328224	0.638712	0.0601622	0.389171	0.0751537	0.281816	0.162624	0.0192227	0.0529624	0.448503	-0.189921	0.0061264	0.0309356	0.658913	-0.0007857	0.991057	-0.0256971	0.713889	-0.0242204	0.729671	0.011273	0.872236	0.12219	0.0801792	-0.101428	0.146878	0.161831	0.0210701	0.00995716	0.887874	0.164323	0.0191433	0.211336
Nr-CAM	-0.227343	0.000986537	0.0271969	0.697278	0.065293	0.349936	0.0525001	0.452478	0.102329	0.142323	-0.0464282	0.506499	-0.134563	0.0532234	-0.0783274	0.264278	-0.00651831	0.925733	0.0390085	0.576811	0.0616964	0.37717	0.106005	0.128461	-0.00541695	0.938254	-0.153557	0.027172	-0.0228918	0.743969	0.0479369	0.49383	0.0167624	0.810998	0.0111528	0.873587	0.0848654	0.225197	0.0651177	0.352415	-0.146005	0.0362561	0.035537	0.614713	0.0114423	0.871285	0.0941445	0.181536	0.0939413
[truncated: 5 more columns]

## Sheet: Table S9
Supplemental Table S9. Linear regression results
Associations (β) between age, sex, acute stroke severity and plasma protein levels (Normalized Protein eXpression [NPX]) at the different time-points during follow-up (all 209 cases).
All models: Adjusted for age + sex + acute stroke severity.
Protein	Protein levels (acute phase)								Protein levels (3 months)								Protein levels (7 years)
	Model		Age		Sex (Male)		Acute stroke severity (NIHSS)		Model		Age		Sex (Male)		Acute stroke severity (NIHSS)		Model		Age		Sex (Male)		Acute stroke severity (NIHSS)
	R2	p-value	Beta	p-value	Beta	p-value	Beta	p-value	R2	p-value	Beta	p-value	Beta	p-value	Beta	p-value	R2	p-value	Beta	p-value	Beta	p-value	Beta	p-value
NMNAT1	0.0723449	0.00159117	0.00748738	0.127246	-0.269273	0.0156295	0.0231515	0.0311603	0.0405143	0.038149	0.0087201	0.0325983	-0.156663	0.0901817	-0.0029395	0.740366	0.0900628	0.000236978	0.0128784	0.000181271	-0.133037	0.0848339	0.00578196	0.443936
NRP2	0.026214	0.144391	0.00285344	0.157842	-0.0283245	0.534022	-0.00753631	0.0876963	0.018101	0.293658	0.00343169	0.0899414	-0.0272394	0.55208	-0.00201739	0.647285	0.0391124	0.0428376	0.00573955	0.0115122	-0.0163622	0.749668	-0.00583781	0.24667
CADM3	0.108498	3.37963e-05	0.00221552	0.50617	0.234199	0.00209449	-0.0238458	0.00120019	0.0543361	0.00988929	0.0027302	0.405261	0.218147	0.00372141	-0.00842374	0.240506	0.134857	1.65656e-06	0.0140284	0.000111686	0.259734	0.00155816	-0.0184264	0.0214053
GDNF	0.0521333	0.0123045	0.00439479	0.0729559	-0.134555	0.015419	0.00275022	0.605745	0.0645456	0.00353991	0.00564112	0.0073646	-0.0816204	0.0860335	0.00613962	0.179199	0.0526225	0.0114343	0.00548773	0.0198178	-0.111172	0.0377637	0.000837911	0.872549
UNC5C	0.107782	3.65535e-05	0.00825109	0.00736097	-0.113314	0.101322	-0.0251356	0.000206229	0.0587732	0.00634586	0.00793808	0.00439186	-0.102492	0.102932	-0.00449635	0.456229	0.139041	1.02486e-06	0.0154148	8.08476e-07	-0.108983	0.115196	-0.0108024	0.111558
VWC2	0.098856	9.65092e-05	0.00708528	0.0634612	0.142531	0.0980777	-0.0307013	0.000271481	0.0355512	0.0610946	0.00883148	0.00903558	0.0712014	0.350385	-0.00111887	0.878724	0.0945003	0.000147105	0.0156575	2.62674e-05	0.048726	0.556892	-0.0117823	0.148555
Siglec-9	0.0122823	0.472603	-0.00167021	0.474187	0.0228675	0.664322	-0.00635167	0.212844	0.00592795	0.750626	-0.00180056	0.428027	0.0338139	0.512025	0.000108558	0.982546	0.0204865	0.237384	0.000656817	0.777359	0.0946132	0.0744983	-0.00382034	0.461515
CLM-6	0.0199288	0.251237	0.00262484	0.221937	-0.0468239	0.334437	-0.00596295	0.203557	0.0103904	0.546773	0.00178341	0.387193	-0.0377265	0.420399	-0.00367538	0.414883	0.0431472	0.0290327	0.00573616	0.0152984	-0.0627317	0.241074	-0.00593878	0.257963
EZR	0.0337244	0.0724987	0.00421472	0.0715666	-0.0767042	0.146021	-0.00584293	0.251141	0.0431989	0.0294724	0.00016236	0.934298	-0.0738609	0.0997237	-0.0117766	0.00671321	0.0494514	0.0156601	0.00354728	0.0849015	-0.0385009	0.40978	-0.0119291	0.00977352
SMOC2	0.124375	5.81003e-06	0.00550627	0.0786656	-0.150091	0.0341502	-0.0320776	4.41048e-06	0.0649494	0.00339736	0.00416275	0.111783	-0.177425	0.0030556	-0.00848971	0.13774	0.123233	6.19724e-06	0.0116583	4.62945e-05	-0.134523	0.0359472	-0.0144819	0.0215141
NBL1	0.00535996	0.7786	0.000881514	0.50198	0.00280523	0.924606	-0.0021596	0.451018	0.00560279	0.766617	0.000658489	0.602811	-0.00882026	0.758811	0.00224879	0.416466	0.00440456	0.824772	0.0013397	0.372594	0.00506656	0.88206	0.00120475	0.719234
EFNA4	0.0450973	0.0245247	0.00396997	0.066958	-0.0460998	0.34486	-0.0106493	0.0246085	0.0316932	0.0875605	0.00399155	0.0488535	-0.0601932	0.189587	-0.00278614	0.527566	0.105767	4.31836e-05	0.010973	5.25545e-06	-0.0280135	0.60015	-0.00521326	0.320553
SCARB2	0.097057	0.000117178	0.0105975	4.19556e-05	0.0105069	0.854345	-0.0103118	0.0632552	0.109199	3.12967e-05	0.0115033	1.98892e-06	0.0194888	0.715235	-0.00356944	0.487822	0.20704	2.80459e-10	0.0214197	6.35353e-11	-0.046707	0.509024	-0.0122651	0.0781515
NCAN	0.0793455	0.000768492	-0.00337087	0.193993	0.171479	0.0037227	-0.0113071	0.0464627	0.12251	7.15949e-06	-0.00666613	0.00252387	0.147724	0.0031832	-0.0111912	0.0197856	0.117437	1.18685e-05	-0.00233302	0.300766	0.19188	0.000229991	-0.0137146	0.00684805
PRTG	0.0756404	0.0011309	-0.000888712	0.675831	-0.106928	0.0268088	-0.0172769	0.000247412	0.0228385	0.195007	-0.00210316	0.283914	-0.0887646	0.0471482	-0.00047013	0.912621	0.0134328	0.429192	-0.00086752	0.681488	-0.0782753	0.104618	-0.00241443	0.608888
ROBO2	0.0760097	0.00108831	0.000463363	0.878353	0.130743	0.0569931	-0.0214162	0.0013678	0.0341626	0.0695908	-0.00207205	0.413351	0.139484	0.0159597	0.00243165	0.660358	0.0503111	0.0143839	0.00226017	0.414845	0.198388	0.00186337	-0.00193645	0.754146
CRTAM	0.0258813	0.148775	-0.00185393	0.639801	0.118568	0.186015	-0.0135774	0.117246	0.0216325	0.216749	-0.00283612	0.438462	0.152691	0.0671168	0.00432716	0.588512	0.0196924	0.254295	0.00517083	0.213588	0.143081	0.130692	-0.00486171	0.599803
RGMA	0.0958586	0.000133308	-0.00558332	0.0426766	-0.221089	0.000436825	-0.0183176	0.00245736	0.0542872	0.00993745	-0.00383547	0.113448	-0.141006	0.0107645	-0.0119342	0.0247001	0.061353	0.00475074	0.000245345	0.918401	-0.182819	0.000931208	-0.00973834	0.069627
PLXNB3	0.00691718	0.702601	0.00281981	0.421795	-0.0232607	0.769098	-0.00608407	0.426974	0.00579847	0.756985	0.00208917	0.525154	0.0546259	0.464405	0.00510841	0.477275	0.0016175	0.954088	0.000613852	0.833197	-0.019833	0.764885	0.00246951	0.704315
CPA2	0.0695458	0.00212304	0.00653255	0.147277	0.0383643	0.705664	-0.033846	0.000671191	0.0436544	0.028204	0.0107954	0.00392646	-0.0294164	0.72661	-0.00363422	0.653693	0.0269424	0.133629	0.00863425	0.0422951	-0.0824431	0.392103	-0.00551363	0.559491
CD38	0.245428	2.21422e-12	0.000498036	0.8584	-0.499973	1.36403e-13	-0.0156415	0.0108469	0.233496	1.06276e-11	-0.00159159	0.55285	-0.477471	2.28795e-13	-0.00665968	0.25648	0.24241	2.87963e-12	0.00625386	0.0221659	-0.45795	3.1104e-12	-0.00856609	0.15876
SMPD1	0.0151454	0.375622	0.00529975	0.0808154	0.0265355	0.697729	0.00137398	0.835051	0.0226531	0.198214	0.00578705	0.0533063	-0.0366844	0.587955	-0.00369867	0.570445	0.0966323	0.000116846	0.00978926	0.00197227	-0.202004	0.00491618	0.00632731	0.365093
MSR1	0.12572	4.99555e-06	0.0145267	5.75249e-07	-0.0585568	0.357886	-0.00228569	0.709994	0.111319	2.47909e-05	0.0134968	1.76111e-06	-0.027923	0.65422	0.00215336	0.719729	0.235384	7.2803e-12	0.0206783	6.06365e-13	-0.0546463	0.37265	-0.00358724	0.55066
Alpha-2-MRAP	0.0228554	0.194717	0.0034012	0.413618	-0.175617	0.0625638	0.000852536	0.925113	0.0310599	0.0928368	0.00606758	0.100044	-0.139203	0.0965842	0.00211002	0.792941	0.0425819	0.0306683	0.00663984	0.0671359	-0.177017	0.0321862	-0.00163542	0.83927
sFRP-3	0.0361752	0.0576097	-0.00267617	0.372954	-0.180103	0.00843176	-6.11363e-05	0.99255	0.0508711	0.0139384	-0.00350816	0.19097	-0.166908	0.00651024	0.00611705	0.296518	0.015743	0.355368	0.00108187	0.693124	-0.0928748	0.137463	0.0038144	0.533219
EPHB6	0.0627694	0.00423958	-0.00200454	0.435833	0.0728398	0.210556	-0.017427	0.00213257	0.020327	0.24276	-0.00295055	0.204185	0.0645739	0.220944	-0.00327086	0.519013	0.024083	0.172884	0.00456829	0.073251	-0.00378679	0.947757	-0.00713149	0.209406
RGMB	0.1138	1.88575e-05	-3.20994e-05	0.990715	-0.186336	0.00309447	-0.0273274	9.38492e-06	0.0576963	0.00707022	-0.000771257	0.756982	-0.194323	0.000709845	-0.00708138	0.194554	0.0891111	0.000262377	0.00470845	0.071893	-0.189367	0.00160259	-0.015241	0.00936158
SIGLEC1	0.0167087	0.330099	0.00578817	0.0735309	-0.00465344	0.949016	-0.00226431	0.747396	0.00963527	0.5786	0.00378598	0.247559	0.0594987	0.423127	0.00420024	0.556821	0.0559252	0.00821879	0.0119608	0.00073183	-0.0132733	0.867313	0.00106604	0.891224
CNTN5	0.122944	6.82053e-06	0.00450706	0.114412	0.204822	0.00165006	-0.0216008	0.000608093	0.070706	0.0018842	0.00207741	0.46213	0.231614	0.000375239	-0.00557392	0.366904	0.0731362	0.00141464	0.00146107	0.600055	0.233857	0.000282877	-0.00609229	0.327789
ADAM 22	0.112662	2.13826e-05	0.00447477	0.169692	-0.0693635	0.34544	-0.0340302	3.02856e-06	0.0282204	0.120422	0.00425119	0.139391	-0.111783	0.0872453	-0.00241731	0.699904	0.0921582	0.000189282	0.0117847	0.00027772	-0.13364	0.0666219	-0.0107363	0.132623
CLEC1B	0.00279486	0.903367	0.00309911	0.615495	0.0492371	0.723866	0.00728926	0.588246	0.0144211	0.398454	0.00840958	0.176755	0.171646	0.22444	0.0020009	0.882849	0.0257766	0.148503	0.0115009	0.0217218	0.053894	0.634287	0.000891435	0.936068
ADAM 23	0.151181	2.71146e-07	0.00671326	0.0730317	-0.0740433	0.379985	-0.0458572	5.61358e-08	0.0449247	0.024939	0.00451578	0.156811	-0.0504959	0.484801	-0.0182395	0.00930034	0.0878308	0.000300821	0.0100814	0.00186725	-0.0842495	0.248326	-0.0198153	0.00603035
MATN3	0.0319683	0.0853591	-0.00166299	0.521011	-0.104907	0.0740775	0.00836182	0.140007	0.038878	0.0445976	-0.00537338	0.0178721	-0.0837749	0.10266	-0.0055948	0.256752	0.0653039	0.00317492	0.00381128	0.0715044	-0.141764	0.0034189	-0.0059769	0.204555
RSPO1	0.0281095	0.121643	0.00784664	0.200646	0.265751	0.0556337	0.0179984	0.178614	0.19144	2.18671e-09	0.0146321	9.27642e-09	0.1949	0.000541148	-0.00695446	0.194049	0.325995	2.20235e-17	0.0233223	5.28891e-18	0.192299	0.000683285	-0.00436243	0.426121
HAGH	0.0111877	0.514532	0.00809126	0.493947	-0.153266	0.566167	0.0280768	0.277075	0.0141722	0.406561	0.00214699	0.832253	-0.309237	0.180011	0.0170067	0.443062	0.0372964	0.0509462	0.00473795	0.321852	-0.268916	0.0140424	-0.000106969	0.991996
LXN	0.0191105	0.269501	0.00254461	0.385545	-0.105595	0.111707	0.00176252	0.782787	0.0275217	0.12831	2.0398e-05	0.99173	-0.0996227	0.0266992	0.00202129	0.638559	0.0226885	0.195691	0.00194016	0.254155	-0.0571642	0.140155	0.00261476	0.490728
gal-8	0.00237416	0.922455	0.00212325	0.592595	0.0417305	0.641504	-0.000726316	0.933122	0.0107219	0.533195	0.002437	0.489586	0.110605	0.167981	0.00114981	0.881378	0.007749	0.661471	0.00302346	0.260488	0.0416851	0.494867	0.000240669	0.967944
BCAN	0.133562	2.05893e-06	-0.00394785	0.195687	0.18381	0.00806328	-0.027711	4.39606e-05	0.0856599	0.000395537	-0.00625568	0.0236811	0.1759	0.00523401	-0.00976377	0.105173	0.0963557	0.000120394	-0.00633862	0.0258125	0.199364	0.00217806	-0.0117373	0.0639513
LAYN	0.126608	4.52067e-06	0.0126966	1.34772e-05	0.0660047	0.305759	-0.0168245	0.00731413	0.0776665	0.000915817	0.0104062	8.34384e-05	0.0404563	0.492513	-0.00403875	0.476683	0.239838	4.0483e-12	0.0218318	1.83187e-12	0.0788988	0.234375	-0.0156214	0.0169885
NEP	0.0643571	0.00360841	0.00873377	0.138604	-0.354407	0.00817607	0.0187763	0.144467	0.0643705	0.00360351	0.00561071	0.309599	-0.427923	0.000752855	-0.0107643	0.372378	0.0675246	0.00252773	0.00421107	0.406371	-0.411932	0.000433335	0.0014042	0.901211
GDF-8	0.357196	2.27744e-19	-0.0144864	0.000143612	-0.817904	1.75705e-18	-0.0408075	1.21761e-06	0.296041	2.10865e-15	-0.0101859	0.00236396	-0.673686	2.00456e-16	-0.0176468	0.0155336	0.266373	1.13572e-13	-0.013127	0.0002902	-0.646294	1.03785e-13	-0.0227826	0.00457734
THY 1	0.0872677	0.000333615	0.00590272	0.00352891	0.119645	0.0087112	-0.00770481	0.0788993	0.0682647	0.00242131	0.00579228	0.00299545	0.121008	0.00622827	0.00267289	0.52663	0.121619	7.4306e-06	0.00996279	6.08239e-06	0.115036	0.0193386	-0.00634319	0.186677
WFIKKN1	0.149631	3.24727e-07	-0.00176081	0.575685	-0.355482	1.17944e-06	-0.0276566	7.71338e-05	0.14033	9.5061e-07	-0.00724794	0.00519194	-0.309964	2.7074e-07	-0.00572638	0.308359	0.116996	1.24664e-05	-0.00744641	0.0102068	-0.309798	3.97674e-06	-0.00833823	0.194844
TMPRSS5	0.103897	5.5867e-05	0.00606403	0.0252435	0.0685229	0.260777	-0.0229052	0.000129435	0.0338663	0.0715444	0.00530953	0.039188	0.0943652	0.105779	-0.00344829	0.538135	0.0564325	0.00781057	0.00704036	0.00782343	0.117726	0.0496932	-0.00640603	0.274846
CDH3	0.090666	0.000232442	-0.00660567	0.0189172	-0.0769185	0.223994	-0.0238755	0.000121257	0.0405975	0.0378465	-0.00623856	0.0118081	-0.0800032	0.152823	-0.006523	0.225654	0.0338319	0.0706872	0.00168314	0.540529	-0.133878	0.0332695	-0.0099857	0.104789
GFR-alpha- 1	0.00387259	0.851954	-0.000333936	0.921507	-0.0503758	0.510732	0.00353191	0.632997	0.0356698	0.060417	0.00418591	0.0937163	-0.0628114	0.267064	0.0085118	0.118782	0.0900074	0.000238388	0.0108542	7.94147e-05	-0.0120984	0.843762	-0.0107087	0.0765398
GM-CSF-R-alpha	0.00183156	0.945749	-0.00113283	0.826728	-0.069061	0.554825	-0.00119649	0.915609	0.00745049	0.677239	-0.00458162	0.369064	-0.0524729	0.650254	0.0073461	0.509797	0.00344794	0.871717	-0.00034009	0.9476	-0.0500592	0.670748	0.00750666	0.516003
Beta-NGF	0.0224258	0.202211	-9.96094e-05	0.964288	-0.0526955	0.29503	0.00817828	0.0931644	0.0149678	0.381117	7.70128e-05	0.970818	-0.0637286	0.183414	0.00415472	0.367094	0.0352723	0.0617225	0.00457839	0.0278457	-0.0542642	0.24981	0.00282715	0.540689
SCARA5	0.151968	2.4738e-07	0.00643022	0.000886519	-0.118484	0.00645143	-0.0172774	4.78783e-05	0.0845914	0.000442808	0.00509656	0.00295264	-0.103081	0.00795843	0.000746493	0.840414	0.165608	4.54889e-08	0.0090978	5.93211e-07	-0.0698102	0.0835032	-0.0117818	0.00311794
CD200	0.0692292	0.00219321	0.00286498	0.278281	0.00812244	0.89161	-0.0208463	0.000364972	0.0134744	0.430015	0.00294222	0.243554	0.0263455	0.64513	-0.00558882	0.310693	0.0470873	0.0197647	0.00724504	0.00491034	0.0516761	0.373655	-0.00609685	0.284945
NTRK2	0.110707	2.65191e-05	0.00330237	0.075542	-0.060784	0.147067	-0.0181956	1.09159e-05	0.00514035	0.789458	0.000772518	0.59981	-0.019961	0.550497	-0.00205583	0.523053	0.00699179	0.69739	0.00159014	0.298416	0.0106509	0.75921	-0.00164035	0.630493
GZMA	0.0363743	0.0565383	-0.00364848	0.291619	0.138763	0.0765372	-0.0106278	0.159609	0.0248366	0.163357	-0.00423361	0.128855	0.0898482	0.155624	0.00376567	0.535647	0.0436771	0.0275767	-0.00144151	0.609764	0.187413	0.00387798	0.00414693	0.510769
G-CSF	0.0145359	0.394758	0.00554208	0.216018	0.0879624	0.384238	0.0109325	0.263179	0.0269312	0.135352	-0.00103653	0.771888	0.183747	0.02448	-0.000378142	0.961407	0.00531556	0.779507	0.00360489	0.304345	0.00563063	0.943707	0.00156632	0.841339
DRAXIN	0.0730592	0.00147792	0.00660108	0.0509414	0.0948705	0.212988	-0.0222036	0.00278923	0.0168671	0.325764	0.00371759	0.228881	0.10902	0.120614	0.0014534	0.829321	0.087738	0.000303811	0.0119766	0.000704367	0.224169	0.00511243	-0.00627081	0.420627
SCARF2	0.124653	5.63158e-06	0.014294	3.24329e-05	-0.104229	0.171499	-0.0202354	0.00634363	0.0833114	0.000506797	0.0121525	0.000132209	-0.0685262	0.334286	0.00705715	0.301762	0.160423	8.42971e-08	0.0180813	7.42994e-09	-0.038924	0.568668	-0.00601765	0.369399
GDNFR-alpha-3	0.18556	4.49536e-09	0.00900041	0.00032587	0.0566843	0.309218	-0.0287634	2.30188e-07	0.0784574	0.000843255	0.00753646	0.000288954	0.0487649	0.294367	-0.00674653	0.132401	0.126576	4.24955e-06	0.0105467	1.62198e-06	0.0549509	0.259209	-0.00895696	0.0615966
PVR	0.00660685	0.717544	0.00150417	0.534149	0.0492987	0.367304	0.00352998	0.503741	0.0459763	0.0225164	0.00154589	0.485253	0.0659064	0.190741	-0.0122005	0.0123587	0.010368	0.545605	0.00188117	0.370261	0.010934	0.818776	-0.00503306	0.283079
TNFRSF12A	0.219832	6.20547e-11	0.0172003	7.25922e-12	-0.0625786	0.242466	-0.000788457	0.878621	0.0314137	0.089853	0.00489758	0.0717519	-0.080855	0.189609	-0.00641002	0.279733	0.157192	1.23536e-07	0.0162185	1.3784e-07	-0.141755	0.0371841	-0.00674681	0.310161
SKR3	0.101586	7.18147e-05	0.00819081	0.000135827	-0.0223999	0.638182	-0.0117737	0.0111096	0.0481116	0.01828	0.00580793	0.0026934	-0.00957155	0.825695	-0.0031112	0.457425	0.165867	4.41016e-08	0.0128223	6.27877e-09	0.00374679	0.937976	-0.00780131	0.0998113
FLRT2	0.0481005	0.0182998	0.000793835	0.743474	-0.0421716	0.441794	-0.0166575	0.00186989	0.00624633	0.735053	-8.97398e-05	0.968689	-0.0514856	0.321866	-0.0033916	0.497595	0.0325165	0.0799521	0.003018	0.189698	-0.0276337	0.596972	-0.0111487	0.0305875
CPM	0.0752698	0.00117529	0.00336186	0.0439061	-0.0523263	0.163907	-0.0117108	0.00141026	0.0525692	0.0117849	0.00313371	0.0442808	-0.0799106	0.0240664	-0.00379226	0.263824	0.083832	0.000460211	0.00377759	0.0168938	-0.115845	0.00136377	0.000386779	0.912133
CLEC10A	0.104448	5.2612e-05	0.0087994	0.00371594	-0.0431553	0.52465	-0.0243202	0.000259539	0.0372548	0.0520252	0.00193719	0.496089	0.00546227	0.9326	-0.0164395	0.00875244	0.0415323	0.0339445	0.00522108	0.120314	0.0102855	0.89268	-0.0182388	0.0154899
GCP5	0.0614331	0.00485362	-0.0110874	0.00400139	-0.0845071	0.327111	-0.0191886	0.0219381	0.0444913	0.0260096	-0.0111407	0.00332433	-0.0783845	0.358301	-0.00645942	0.431562	0.0340444	0.0692907	-0.0090068	0.0188515	0.0714978	0.409753	-0.00454286	0.593299
BMP-4	0.085241	0.000413447	0.00415151	0.12366	-0.0669929	0.270716	-0.0230424	0.000115227	0.0257662	0.150319	0.000240322	0.918194	-0.0836849	0.116325	-0.00965073	0.0602921	0.012611	0.458311	-5.26323e-06	0.998049	-0.0487434	0.320043	-0.00670592	0.16374
FcRL2	0.0107921	0.530351	0.000723942	0.811979	-0.0198081	0.773255	-0.00963954	0.147618	0.00078517	0.983796	0.0005029	0.87363	-0.0140125	0.845256	0.00184061	0.790018	0.0165052	0.333503	0.00583232	0.0827943	-0.0227128	0.765699	0.00269241	0.718839
MDGA1	0.0324818	0.0813894	0.00462842	0.338014	0.139248	0.202332	-0.0195774	0.0640833	0.0177567	0.302324	0.00125099	0.775562	0.1835	0.0665942	-0.00204612	0.831063	0.0352303	0.0619677	0.00303884	0.508881	0.257267	0.0146261	-0.0073595	0.473619
IL-5R-alpha	0.0400789	0.0397712	0.0074966	0.126548	-0.0369752	0.737986	0.0253198	0.0184899	0.0166972	0.330415	0.0074567	0.102997	-0.0243354	0.814123	0.00760265	0.445788	0.0496397	0.0153715	0.0120604	0.0135003	-0.144444	0.191038	0.0131386	0.225336
PDGF-R-alpha	0.0265248	0.140406	0.00481339	0.0809771	-0.0546449	0.37914	-0.00715929	0.233278	0.0301334	0.101102	0.00410062	0.0610732	-0.0433395	0.38169	0.00543486	0.254818	0.0945002	0.000147107	0.00901458	0.000121232	-0.0405857	0.438884	-0.0107375	0.0377408
CTSC	0.0211647	0.225764	0.0034707	0.375834	-0.0873235	0.32405	0.0118586	0.166096	0.0141536	0.407172	0.00359544	0.270617	-0.0814978	0.271432	0.00166567	0.815133	0.0465026	0.020931	0.00601349	0.0641651	-0.14643	0.0477039	0.00710388	0.325832
CDH6	0.0845028	0.000446968	-0.000312523	0.89949	-0.0534214	0.339718	-0.0232943	2.43964e-05	0.0218789	0.212135	-0.00218378	0.292993	-0.0332018	0.481014	-0.00850611	0.0617208	0.0143618	0.398105	0.000961583	0.670544	-0.00921826	0.857711	-0.00831883	0.100269
DDR1	0.0437873	0.0278439	8.96078e-05	0.957194	-0.0834322	0.0278625	-0.00872033	0.0174386	0.0235726	0.182773	-0.000299294	0.842474	-0.0677055	0.0487731	0.00216588	0.510804	0.0318094	0.0853994	0.00303138	0.0672798	-0.0591778	0.115993	0.000300668	0.934935
JAM-B	0.0911473	0.000220811	0.00600301	0.0189816	-0.0626376	0.275968	-0.020182	0.000341139	0.0493446	0.0161981	0.00581103	0.0163946	-0.0996843	0.0689505	-0.00269549	0.608119	0.156235	1.38294e-07	0.013911	1.31717e-07	-0.0644277	0.266888	-0.0124456	0.0295252
CTSS	0.0135516	0.42737	0.00154156	0.301484	-0.00647423	0.847469	-0.00407328	0.211114	0.0265207	0.140458	-0.000521385	0.713673	-0.0313297	0.332002	-0.00701212	0.0248393	0.0218011	0.211613	0.00174894	0.222253	-0.0246984	0.448154	-0.00496293	0.121177
N-CDase	0.0925139	0.000190817	0.00425931	0.350341	0.430158	4.24345e-05	-0.00994823	0.317518	0.0620254	0.00457139	0.00718881	0.105348	0.340915	0.000818139	-0.000372166	0.969306	0.0180791	0.292017	0.00257072	0.549314	0.173553	0.0765889	0.00886696	0.355143
NAAA	0.0224872	0.201124	0.00060679	0.86996	0.123123	0.14246	-0.0106429	0.189096	0.0146053	0.392539	0.00429385	0.252861	0.115154	0.177121	-0.00156635	0.848436	0.0462033	0.0215536	0.00894789	0.0426307	-0.0962361	0.335966	0.0190859	0.052622
N2DL-2	0.0295482	0.106676	0.00541519	0.127681	-0.0173544	0.828423	-0.0145453	0.0611362	0.0126935	0.457552	0.00445058	0.182503	0.00897549	0.905543	-0.00603952	0.407279	0.0977776	0.000103216	0.0133977	7.23538e-05	0.0346005	0.646077	-0.0161478	0.0298462
PLXNB1	0.00550011	0.771681	-0.00221991	0.614704	-0.0275695	0.781928	-0.00914799	0.342147	0.0036506	0.862749	0.00132426	0.75622	-0.00439328	0.963816	-0.0073218	0.432613	0.0045674	0.816692	0.00131091	0.765266	-0.0485669	0.626879	-0.007945	0.417901
TNFRSF21	0.062435	0.00438571	0.00131002	0.588871	-0.00677684	0.901462	-0.0189313	0.000421689	0.00112565	0.972744	0.000441398	0.835087	0.00735579	0.878558	-0.00173569	0.708069	0.0354901	0.0604651	0.00524012	0.0207946	0.0141443	0.782505	-0.00665076	0.186768
CLM-1	0.0170101	0.321892	0.00745047	0.107255	0.0431465	0.678758	0.0102416	0.309304	0.0213436	0.222276	0.00593109	0.180141	0.0440431	0.660506	0.0162465	0.0934544	0.055527	0.00855379	0.0143255	0.00126221	0.0250745	0.801614	0.0121277	0.216344
SPOCK1	0.0632015	0.00405783	0.00568102	0.0318341	-0.147434	0.0138313	-0.00866584	0.132326	0.0365401	0.0556606	0.00254093	0.255047	-0.0976209	0.054836	-0.00813123	0.0962711	0.0117176	0.491706	0.00198492	0.40405	-0.045006	0.405628	-0.00535653	0.313295
IL-12B OR IL-12A	0.0414354	0.0349255	-0.00160228	0.726391	0.138587	0.181178	-0.0234277	0.0198259	0.0131857	0.440039	0.000674034	0.870435	0.154061	0.10173	0.0031527	0.727116	0.0211366	0.224303	0.00752394	0.0910943	0.120803	0.232264	-0.00474358	0.632112
Dkk-4	0.0671609	0.00271103	0.00942109	0.00492392	0.0383242	0.609207	-0.0169934	0.0197137	0.0918886	0.000204007	0.0129964	1.83754e-05	-0.0180752	0.788373	-0.00439674	0.497843	0.194113	1.4153e-09	0.0226117	3.84278e-11	0.0276104	0.707941	-0.000571616	0.936987
EDA2R	0.343002	2.04974e-18	0.0303204	1.42125e-19	-0.0447402	0.511837	-0.0062512	0.342956	0.378696	7.4173e-21	0.0315191	4.59068e-22	-0.0253641	0.699775	0.0107494	0.0906689	0.475112	2.2173e-28	0.0427586	1.07529e-29	-0.0341761	0.639039	-0.00760627	0.287907
LAT	0.00340699	0.874496	0.00275141	0.751113	0.0548779	0.779431	0.0146352	0.439675	0.0170216	0.321583	0.00789291	0.367888	0.284962	0.152839	0.0228924	0.232546	0.0132569	0.435296	0.00578358	0.35525	0.051261	0.718493	0.0196298	0.160418
NTRK3	0.107005	3.97995e-05	0.00463652	0.023597	-0.0985881	0.0329817	-0.0171332	0.000150736	0.0494545	0.0160241	0.00253218	0.175471	-0.0636118	0.134078	-0.0105056	0.0105728	0.0155041	0.362469	0.00241722	0.207569	-0.0329147	0.450096	-0.00409306	0.338678
LAIR-2	0.0186509	0.28027	0.0030357	0.580072	-0.00412653	0.97343	-0.0220516	0.0665	0.00963987	0.578402	0.00384562	0.47863	0.0427862	0.728338	-0.0129299	0.276219	0.0376634	0.0491965	0.0132602	0.0156236	0.0681309	0.582504	-0.0150791	0.215667
MANF	0.0077085	0.665129	0.00500341	0.55567	0.0852648	0.656577	0.0206383	0.265793	0.0222959	0.20453	0.00978408	0.241959	0.346857	0.0683765	0.0165968	0.36355	0.0213107	0.220913	0.00795338	0.233555	0.102497	0.499295	0.0261542	0.0798899
TN-R	0.0499209	0.015306	-0.00297328	0.396203	0.21262	0.00770531	-0.00761204	0.319657	0.023309	0.187082	-0.00240894	0.453989	0.135192	0.0651456	0.00641707	0.361671	0.0127944	0.45168	-0.00074713	0.81436	0.0994023	0.170661	-0.00401221	0.572285
CD200R1	0.0384702	0.0463613	-0.00517268	0.0838138	0.00384269	0.954489	-0.01463	0.0253759	0.039629	0.0415171	-0.0082441	0.00422409	-0.0211618	0.743909	-0.00123748	0.842695	0.025597	0.150928	-0.00635502	0.0233541	0.00679811	0.914553	-9.97326e-05	0.9872
Nr-CAM	0.0670307	0.00274736	-0.000539512	0.729281	-0.0543174	0.123999	-0.0125631	0.000279053	0.0166435	0.331899	-0.000816286	0.563983	-0.0241673	0.452013	-0.00535792	0.0842176	0.00476318	0.806964	0.00109663	0.450565	-0.00486717	0.882906	-0.00190056	0.557927
KYNU	0.0439833	0.0273209	-0.0027217	0.608453	-0.345703	0.00433639	0.00578429	0.617789	0.0396826	0.0413054	0.00494287	0.197607	-0.209386	0.0167718	-0.00174851	0.834515	0.043074	0.0292397	0.00153194	0.698783	-0.262861	0.00386225	-0.00666243	0.451141
